# Supplementary material for: ARIH1 activates STING-mediated T-cell activation and sensitizes tumors to immune checkpoint blockade
Source: Nat Commun. 2023 Jul 10;14:4066. doi: 10.1038/s41467-023-39920-5 (PMC10333294; doi:10.1038/s41467-023-39920-5)
Supplement: Supplementary file 4 — Source Data [file 41467_2023_39920_MOESM4_ESM.xlsx]

## Sheet: figure 1
figure 1a
It repeats in vivo tumor growth experiments with 3 total experiments.
female BALB/c (n=6)
Days	Vehicle						Cisplatin						Anti-PD-L1						Cisplatin+anti-PD-L1
5	80.24	64.08	90.91	55.4	93.2	44.18	59.2	45.73	62.25	86.19	81.4	51.06	59.99	85.48	52.65	70.81	62.87	42.01	94.23	62.31	50.58	73.49	56.29	40.02
7	270.58	328.9	257.73	253.57	271.36	165.66	129.45	150.86	339.24	145.49	189.82	212.34	142.17	233.46	91.66	123.91	161.88	238.49	268.98	194.49	147.85	166.22	184.99	118.34
9	432.86	490.41	471.85	356.82	363.57	238.11	127.88	136.71	286.09	181.52	198.66	242.3	237.59	457.45	243.02	283.92	338.37	383.16	242.76	128.27	148.55	199.07	169.73	139.72
11	530.01	715.1	702.47	483.31	497.69	346.73	254.49	243.08	530.93	269.05	267.01	408.81	350.07	571.56	376.03	516.54	381.05	476.79	316.95	223.06	176.98	315.84	199.72	186.93
13	670	946.72	992.02	602.02	719.61	459.21	352.87	387.26	723.21	304.5	373.52	556.65	561.23	722.31	399.97	585.09	587.38	770.42	324.42	224.83	196.51	358.48	212.94	185.4
15	909.65	1084.56	1241.47	1043.28	1053.54	527.54	422.83	479.95	689.9	339.24	613.57	875.59	605.07	887.82	533.32	594.76	849.38	898.11	375.52	225.07	183.57	335.63	219.22	252.14
17	1267.21	1460.32	1357.01	1165.61	1197.41	752.55	405	330.76	791.14	440.01	580.24	1144.77	889.44	1079.56	619.62	837.84	1034.18	1123.63	397.64	368.05	256.33	446.81	367	231.93
19	1480.91	1516.44	1596.43	1278.77	1620.81	798.92	428.41	435.17	981.79	452.39	776.82	1123.56	1090.04	1254.84	719.56	982.11	1462.36	1413.97	466.4	401.66	340.63	383.23	348.82	335.6
21	1519.74	1614.19	1778.71	1273.65	1574.43	771.85	452.41	537.5	825.68	528.45	631.02	1086.43	1322.26	1185.69	761.56	1103.33	1237.29	1500.5	478.17	404.19	267.14	648.14	295.32	191.47
23	1667.86	1506.96	1821.81	1441.12	1720.77	813.43	455.65	707.88	1027.44	492.99	762.68	1165.15	1416.85	1140.22	999.35	1093.73	1713.85	1558.49	374.57	403.23	309.07	539.98	243.72	209.79
female BALB/c (n=7)
DAYS
	Vehicle						Cisplatin						Anti-PD-L1						Cisplatin+anti-PD-L1
5	47.91	41.66	52.08	51.98	30.34	33.7	51.48	53.7	48.9	45.1	31.27	24.67	52.1	55.8	43.79	48.91	38.04	36.69	49.82	45.3	51.08	58.92	33.33	27.03
7	206.13	172.53	256.64	278.54	310.26	200.34	133.65	185.97	152.08	324.73	135.53	227.09	278.89	168	149.59	251.49	104.37	189.54	136.37	292.84	129.58	123.8	85.59	224.08
9	421.95	341.41	459.6	404.46	614	341.57	218.75	244.97	271.06	396.87	235.34	395.61	389.18	350.09	355.87	557.63	205.44	364.19	162.69	328.13	193.62	179.55	123.3	309.22
11	554.23	383.03	711.07	609.36	647.5	456.51	460.9	321.81	427.43	498.55	414.82	528.66	657.73	374.31	648.02	798.55	250.66	556.02	186.17	365.55	244.69	340.09	163.65	248.36
13	940.57	614.01	1037.28	603.5	1016.17	487.72	495.14	332.25	478.97	951.4	583.5	791.82	993.53	480.22	572.45	1037.54	267.38	555.5	228.79	556.71	370.05	456.08	162.02	331.77
15	1025.03	719.75	1191.33	791.79	1175.31	533.41	545.96	504.86	500.27	1116.34	762.22	864.67	1155.36	528.86	672.79	1369.72	382.07	602.88	247.04	862.02	309.99	555.17	302.28	468.13
17	1227.46	829.79	1376.88	859.6	1576.85	1040.81	503.11	505.77	623.99	1195.89	819.21	1040.38	1323.61	501.74	804.92	1185.34	510.98	887.72	261.48	742.24	349.66	518.01	281.79	531.45
19	1280.71	1286.42	1476.3	894.5	1799.53	1745.08	591.08	621.91	619.68	1238.41	772.03	1064.96	1397.31	619.41	875.41	1626.41	616.37	1128.42	301.63	775.2	452.12	508.05	297.6	556.12
female BALB/c (n=7)
DAYS	Vehicle					Cisplatin					Anti-PD-L1					Cisplatin+anti-PD-L1
8	99.56	136.37	201.85	54.72	62.81	175.49	230.09	33.83	47.1	71.8	166.77	203.04	52.43	94.07	76.9	95.22	89.94	99.27	110.93	97.29
10	264.62	235.46	385.08	125.59	136.68	152.09	279.4	127.35	342.04	104.74	282.73	121.95	199.56	154.92	182.21	148.76	108.66	134.27	104.88	176.63
12	294.69	277.33	517.12	217.23	167.29	191.52	326.38	233.64	447.83	171.29	377.2	165.81	205.82	229.9	252.38	138.54	116.17	150.64	154.39	140.15
14	566.27	214.97	327.53	271.29	281.79	170.02	342.76	255.43	217.2	218.96	318.5	499.38	251.09	237.92	219.49	90.42	123.91	89.64	144.21	99.97
16	302.23	564.17	307.61	249.48	396.8	230.48	382.07	160.81	186.47	278.05	581.54	359.9	295.5	254.59	229.24	104.38	119.5	140.9	135.26	117.28
18	311.38	426.87	754.59	487.4	401.2	189.68	269.54	317.62	189.63	130.93	110.22	284.66	192.99	258.12	707.5	100.66	107.02	105.15	74.72	83.39
20	356.09	408.57	832.95	470.56	419.52	320.26	216.93	333.19	255.99	174.07	143.3	367.96	299.98	755.14	228.03	92.35	100.78	106.58	93.75	149.66
22	509.65	533.22	599.72	551.34	945.25	442.83	185.48	334.87	220.66	275.84	358.72	294.15	805.6	175.37	317.12	89.72	103.98	110.37	158.88	184.96
24	1211.55	673.69	624.88	725.71	678.51	362.51	346.45	544.41	280.55	500.86	399.37	466.93	459.38	909.78	270.61	141.67	158.95	142.68	266.18	77.97
26	919.52	1510.86	701.66	790.64	847.67	358.46	592.57	414.1	627.05	462.98	529.63	301.65	1158.65	505.45	505.09	265.71	168.42	125.85	219.1	116.61
figure 1b
female BALB/c (n=6)	Vehicle
Tumor weights	1.5152	0.6298	1.5677	1.5957	1.4544	1.5476
	Cisplatin
	1.0933	0.8481	0.7745	0.4734	0.6905	0.5609
	Anti-PD-L1
	1.5192	1.3296	1.7318	1.3464	1.0632	1.556
	Cisplatin+anti-PD-L1
	0.484	0.3485	0.3524	0.5494	0.6325	0.3897
figure 1c
female BALB/c (n=7)
Days	Vehicle	cisplatin	Anti-PD-L1	Cisplatin+anti-PD-L1
30	1
33			1
35	1
35	1
36	1
36	1
38	1	1	1
39		1	1
39			1
41			1
43				1
44			1	1
45	1	1		1
45		1
46		1
47				1
50		1		1
53		1
55			1
60				1
63				1
figure 1d
	Vehicle					Cisplatin				Anti-PD-L1				Cisplatin+anti-PD-L1
CD8
GZMB
figure 1e
female BALB/c (n=6)
	Vehicle						Cisplatin						Anti-PD-L1						Cisplatin+anti-PD-L1
CD8 H-score	1.54923	1.9533	0.431533	2.29833	2.0063	4.0009	3.3012	6.60607	5.33723	5.4384	4.94207	1.02333	1.93783	1.9882	3.22833	2.3237	2.32057	3.6795	9.5099	9.15523	9.76753	17.9867	10.1612	13.6767
	Vehicle						Cisplatin						Anti-PD-L1						Cisplatin+anti-PD-L1
GZMB H-score	1.26815	3.1926	1.02617	0.90295	1.0078	3.1673	1.96413	14.3708	4.7908	2.40473	10.6008	5.03355	2.19157	3.5422	3.5124	3.4851	2.60693	2.3105	9.00617	9.7282	14.7543	20.5385	22.1758	10.5476
figure 1f
female BALB/c (n=6)
	Vehicle				Cisplatin
ARIH1
	Vehicle						Cisplatin
ARIH1 H-score	22.1747	20.8177	18.6135	20.2279	21.4854	13.3764	21.2587	26.3001	49.5543	28.8008	25.9854	33.3867
figure 1g
figure 1h
It repeats in vivo tumor growth experiments with 3 total experiments.
female BALB/c (n=7)
Days	Ctrl-KD+Vehicle							Ctrl-KD+anti-PD-L1							Ctrl-KD+anti-PD-L1+cisplatin							ARIH1-KD+anti-PD-L1+cisplatin
5	111.23	119.23	101.83	102.42	105.62	89.77	97.22	128	114.6	101.8	108.04	91.74	96.48	82.26	166.63	160.92	115.74	143.49	96.77	160.71	122.88	95.93	161.31	165.21	129.38	98.39	131.48	105.09
7	327.12	202.46	281.08	297.33	382.09	260.44	316.95	483.47	407.53	283.12	250.1	365.55	182.16	192.02	333.39	236.49	358.12	194.16	144.56	322.44	208.35	295.13	420.14	470.28	282.21	261.67	358.44	281.99
9	573.03	425.49	444.15	331.95	701.68	646.66	405.15	658.34	403.99	392.12	398.73	236.4	206.37	296.11	209.98	130.22	262.35	437.32	171.77	501.21	199.63	720.2	290.59	697.86	513.36	378.57	553.84	449.59
11	801.56	733.28	468.03	412.9	1055.27	778.76	401.44	1014.41	472.29	538.78	589.32	255.17	276.76	405.92	311.57	244.55	430.72	186.69	169.53	428.7	164.13	354.07	1093.59	909.81	599.1	444.19	575.22	522.85
13	806.33	787.66	618.64	636.87	1173.1	815.75	462.78	1180.68	738.49	409.72	540.85	284.85	259.2	373.24	299.17	222.71	369.64	236.72	165.28	475.65	175.31	304.22	1184.35	1424.55	651.68	532.74	690.18	585.96
15	1081.76	727.38	760.36	1091	1279.05	1386.09	571.64	1290.15	612.83	575.32	572.66	511.96	332.65	495.26	166.44	384.36	334.32	194.66	127.82	405.95	168.05	294.93	1118.24	1412.86	701.96	504.51	698.29	868.91
17	1343.23	971.2	853.23	1276.67	1598.04	1842.77	589.36	1416.55	760.39	597.39	828.45	557.22	424.14	522.49	170	216.43	420.66	143.82	155.04	463.9	151.26	313.86	1274.71	1441.55	638.99	380.47	897.64	820.8
19	1738.59	785.17	912.38	1411.08	1703.23	1878.19	543.62	1748.86	950.24	609.78	913.15	707.44	422.66	685.07	113.12	381.8	491.22	161.12	156.16	540.55	143.87	356.16	1440.06	1601.23	682.56	557.44	1010.94	814.26
21	1922.85	987.23	1110.29	1487.94	1904.58	1999.54	507.23	1845.21	976.23	822.7	1003.44	839.74	602.13	630.8	155.12	447.76	694.53	270.36	268.79	539.86	171.84	450.87	1701.3	1754.11	708.07	607.5	1117.84	887.34
female BALB/c (n=7)
Days	Ctrl-KD+Vehicle							Ctrl-KD+anti-PD-L1							Ctrl-KD+anti-PD-L1+cisplatin							ARIH1-KD+anti-PD-L1+cisplatin
5	122.66	59.96	68.68	78.64	122.22	51.05	154.97	95.31	96.97	75.96	95.48	97.2	90.48	124.62	35.1	90.33	68.4	51.58	44.14	45.63	54.7	93.74	66.72	95.18	89.65	103.33	90.27	75.22
7	119.16	201.45	164.47	211.46	287.75	141.3	219.33	228.09	188.62	182	248.57	133.81	194.74	251.75	129.19	127.34	108.76	82.98	115.83	175.13	105.55	190.79	208.32	212.9	222.88	147.1	139.41	139.09
10	331.74	268.99	380.49	256.56	443.66	395.24	406.89	321.41	311.19	308.17	295.51	288.02	198.81	366.8	107.91	154.63	183.81	117.38	61.38	102.29	116.69	293.79	269.94	259.33	154.62	178.02	213.7	269.15
15	450.35	329.56	584.74	370.78	753.38	637.85	734.63	334.13	376.61	313.98	562.42	448.56	430.45	336.42	121.87	60.89	84.58	134.07	148.59	226.89	191.07	269.65	482.51	705.38	346.5	308.32	255.44	273.43
20	797.05	534.36	519.14	1141.02	1028.03	467.94	840.72	992.49	393.68	432.44	444.43	529.8	479.52	401.92	179.53	167.28	234.29	378.33	62.63	107.28	273.46	363.15	915.84	835.04	651.43	853.03	755.98	737.81
23	734.02	979.71	983.93	1318.25	806.69	1406.71	1608.32	1177.17	974.03	1245.03	637.46	638.41	763.86	1375.28	259.54	466.64	89.63	151.74	384.48	315.52	78.55	791.54	841.57	1036.24	1823.76	942.97	920.66	660.18
female BALB/c (n=7)
Days	Ctrl-KD+Vehicle							Ctrl-KD+anti-PD-L1							Ctrl-KD+anti-PD-L1+cisplatin							ARIH1-KD+anti-PD-L1+cisplatin
5	101.92	78.24	107.77	82.74	57.43	107.27	102.27	85.89	89.16	72.96	148.82	103.99	121.59	59.59	39.81	62.25	63.61	52.12	54.91	82.13	43.08	112.16	113.41	148.58	89.91	107.58	69.02	77.56
7	124.76	221.78	176.43	235.72	230.11	188.35	201.93	236.36	169.06	176.86	143.95	172.54	225.57	214.9	81.53	141.93	106.53	202.22	111.4	108.13	119.4	203.51	153.33	138.39	227.79	185.58	129.13	180.57
10	392.66	302.54	397.28	252.21	405.93	362.64	319.5	323.5	229.74	269.6	317.7	363.03	325.49	354.76	129.02	146.58	120.56	131.04	113.9	155.98	110.26	230.43	294.2	222.31	229.68	255.98	263.7	298.07
15	693.57	367.6	481.54	450.68	481.22	461.72	590.43	219.49	402.6	367.88	346.73	436.77	466.51	535.23	88.24	106.76	228.7	176.2	160.38	149	172.23	220.29	222.2	408.25	498.39	377.28	458.49	489.13
20	699.69	939.52	660.55	778.52	788.93	614.89	705.53	390.68	778.31	945.85	456.78	513.34	354.51	255.46	247.22	194.4	111.25	88.22	51.14	94.95	143.67	535.04	710.25	1283.65	540.42	512.68	641.1	461.3
23	1309.89	1126.91	994.49	911.6	989.39	1222.12	1366.25	863.89	734.19	1209.3	1140.05	829.79	1091.33	814.34	109.97	367.08	154.95	223.03	181.4	359.66	256.27	485.14	993.03	1023.3	1180.79	893.86	803.42	943.7
figure 1i
figure 1j
female BALB/c (n=7)
Tumor weights	Ctrl-KD+Vehicle		Ctrl-KD+anti-PD-L1		Ctrl-KD+Cisplatin+anti-PD-L1		ARIH1-KD+Cisplatin+anti-PD-L1
	1.0599		0.9642		0.4029		0.5322
	0.8765		0.6139		0.0975		0.3054
	1.3486		1.484		0.463		0.8617
	1.6908		0.8116		0.113		0.6142
	1.8257		0.8003		0.257		1.4602
	1.5615		0.5832		0.1042		0.7345
	0.9029		0.6623		0.4438		1.2548

## Sheet: figure 2
figure 2a
It repeats in vivo tumor growth experiments with 3 total experiments.
female BALB/c (n=6)
Days	CTRL+lgG						ARIH1-WT-OE+lgG						CTRL+anti-PD-L1						ARIH1-WT-OE+anti-PD-L1
5	300.23	144.35	199.91	242.16	232.11	109.35	245.58	250.9	237.31	235.91	170.16	158.85	209.03	161.6	270.56	283.94	110.89	215.18	258.89	123.34	183.52	201.79	197.93	229.02
7	380.13	279.17	303.03	108.15	240.35	311.4	241.26	299.34	225.67	192.79	250.66	275.76	308.92	216.17	200.58	336.15	238.38	184.67	167	270.32	183.65	322.24	117.69	248.71
10	252.43	308.04	530.6	267	317.65	343.44	147.18	261.81	346.53	258.96	256.3	267.59	226.3	269.24	239.11	407.87	202.6	298.32	366.94	332.39	160.84	172.03	323.48	305.93
13	354.86	636.2	363.91	415.33	332.39	424.8	434.88	398.57	150.67	216.86	62.19	161.61	349.09	521.6	340.17	344.56	185.53	155.72	268.77	166.37	120.35	349.49	131.91	129.93
16	420.12	510.75	924.48	643.91	594.77	460.97	162.02	402.85	49.6	389.74	127.77	190.81	134.02	375.96	340.97	244.74	647.85	270.67	207.04	120.71	197.05	63.68	100.92	30.16
19	1264	730.46	859.74	960.22	758.48	879.21	61.07	807.22	191.79	308.96	268.03	244.12	472.42	269.03	189.82	1062.35	561.66	687.01	222.84	70.92	91.33	182.01	24.14	65.03
21	1070.69	1167.92	1616.45	1127.34	1136.52	1001.9	68	708.16	422.67	284.28	229.81	149.92	717.94	1162.51	869.92	281.92	608.01	248.95	4	262.18	59.7	71.8	32.13	200.07
23	1141.66	1163.07	1025.4	1372.5	1055.59	1613.9	314.15	292.94	867.73	345.72	70.23	174.82	837.33	1153.34	597.88	199.07	1258.61	331.84	0	31.13	357.32	77.16	129.86	168.58
female BALB/c (n=7)
Days	CTRL+lgG							ARIH1-WT-OE+lgG							CTRL+anti-PD-L1							ARIH1-WT-OE+anti-PD-L1
5	130.35	126.07	88.4	75.84	104.96	88.27	115.11	156.28	107.92	91.85	150.53	155.09	112.72	90.27	73.25	84	60.17	84.95	94.54	81.92	89.51	131.59	124.8	177.4	143.07	102.28	118.18	88.63
7	178.72	280.41	131.34	141.55	206.13	203.16	159.49	165.77	183.7	193.54	233.79	167.66	135.69	166.93	204.24	182.82	173.71	181.2	130.15	272.32	118.02	205.82	209.24	90.99	161.06	153.45	111.32	225.02
10	322.27	432.26	552.08	311.14	348.93	406.94	348.42	342.23	205.84	296.58	391.91	239.69	294.5	301.2	248.72	313.46	305.04	309.91	408.09	346.39	336.84	128.42	235.43	108.71	255.58	340.55	35.44	246.21
15	351.7	434.58	342.17	560.74	764.33	500.42	481.91	380.18	285.73	164.49	196.12	418.79	382.05	425.36	236.74	591.56	433.22	400.2	554.41	560.8	377.79	225.03	31.72	10.98	126.01	10.12	93.89	244.53
20	581.77	830.81	923.85	665.74	1160.52	879.9	603.02	297.82	166.17	284.17	162.12	443.35	733.43	269.76	483.98	879.94	620.31	921.94	560.05	219	415.74	4	34.37	167.47	15.57	268.8	34.48	15.08
23	1130.3	1331.44	837.99	1236.24	897.62	1049.24	773.09	125.92	730.52	316.31	420.73	145.05	365.56	363.53	796.01	807.15	968.8	578.19	678.05	656.94	1332.37	40.14	363.15	330.33	0	0	0	0
female BALB/c (n=7)
Days	CTRL+lgG							ARIH1-WT-OE+lgG							CTRL+anti-PD-L1							ARIH1-WT-OE+anti-PD-L1
5	123.36	92.33	87.04	124.43	83.18	113.97	93.12	98.44	141.28	103.4	121.1	132.02	95.22	171.35	60.02	105.24	44.11	65.1	78.89	86.1	74.97	131.38	146.02	200.66	190.21	188.39	113.02	93.17
7	230.64	224.04	157.34	187.36	241.86	239.72	148.17	156.26	228.91	223.35	209.24	196.11	243.94	247.77	203.75	168.81	180.78	187.11	222.9	142.43	139	295.78	226.71	244.26	137.7	265.35	149.33	171.46
10	278.19	178.06	394.82	320.03	268.65	538.23	295.7	412.07	344.02	353.69	191.33	225.44	127.39	305.73	240.94	516.03	383.44	318.75	168.31	241.53	409.35	461.94	307.83	210.34	284.84	408.51	215.07	186.61
15	342.05	405.82	532.88	509.37	469.73	326.41	724.96	382.05	307.76	255.04	303.02	240.8	233.8	113.09	289.12	324.3	376.75	420.13	394.43	355.8	566.23	84.98	200.49	202.83	94.95	217.94	194.72	112.12
20	606.06	840.76	631.93	839.49	569.31	923.43	1071.02	49.95	49.55	399.52	490.56	396.23	244.49	349.1	380.7	675.61	396.57	524.43	672.6	531.87	710.01	10.1	140.43	22.64	248.68	4	85.06	4
23	1016.09	1266.97	862.61	797.29	1218.41	916.42	1007.75	48.55	582	604.58	218.49	336.93	252.34	533.74	752.64	744.46	782.59	354.43	1232.12	690.7	1282.17	46.32	440.94	355.2	0	0	0	0
figure 2c
female BALB/c (n=6)	CTRL+lgG
tumor weight	0.928	1.1571	0.6059	0.7387	0.4825	0.7754
	ARIH1-WT-OE+lgG
	0.9518	0.0796	0.3191	0.2446	0.0507	0.172
	CTRL+anti-PD-L1
	0.321	0.4991	0.1962	0.7391	0.8579	0.3425
	ARIH1-WT-OE+anti-PD-L1
	0.2755	0.3014	0.1271	0.1276	0	0
figure 2d
female BALB/c (n=6, 6, 6, 4)
	CTRL+lgG						ARIH1-WT-OE+lgG						CTRL+anti-PD-L1						ARIH1-WT-OE+anti-PD-L1
CD8+ T cells	3.14	1.88	1.69	1.82	3.13	1.31	3.52	8.11	2.62	3.1	5.89	3.98	1.31	1.31	2.54	3.07	2.72	3.42	7.67	6.89	7.74	6.31
(% of CD45+CD3+）
figure 2e
female BALB/c (n=6, 6, 6, 4)
	CTRL+lgG						ARIH1-WT-OE+lgG						CTRL+anti-PD-L1						ARIH1-WT-OE+anti-PD-L1
Gzmb+ cells	43.14	47.7	54.09	30.88	58.25	42.43	71.64	71.34	38.87	46.13	51.12	47.78	42.13	45.03	44.75	51.51	27.93	39.56	66.28	66.15	68.98	82.27
(% of CD8+）
figure 2f
	CTRL+lgG					ARIH1-WT-OE+lgG					CTRL+anti-PD-L1					ARIH1-WT-OE+anti-PD-L1
CD8
GZMB
figure 2g
female BALB/c (n=6, 6, 6, 4)
	CTRL+lgG						ARIH1-WT-OE+lgG						CTRL+anti-PD-L1						ARIH1-WT-OE+anti-PD-L1
CD8 h-core	1.22573	2.23157	5.34777	2.68677	0.6819	3.77447	4.0201	12.2579	18.4479	2.10577	11.7949	11.1707	2.09213	0.374433	1.75983	1.56743	0.792567	1.58687	45.6388	19.9635	23.9791	19.3719
	CTRL+lgG						ARIH1-WT-OE+lgG						CTRL+anti-PD-L1						ARIH1-WT-OE+anti-PD-L1
gzmb h-score	0.5958	0.5305	1.4148	1.1015	0.1534	0.9475	5.19915	6.09005	7.45895	5.54395	8.20643	5.70957	2.05453	0.32655	0.38655	0.12665	0.114367	2.1546	11.7592	15.0462	18.7483	26.7015
figure 2h
It repeats in vivo tumor growth experiments with 3 total experiments.
female BALB/c (n=5)
Days	CTRL+lgG					CTRL+anti-PD-L1					ARIH1-WT-OE+anti-PD-L1					ARIH1-C355S-OE+anti-PD-L1
5	94.21	58.28	43.5	65.16	68.95	58.87	88.57	56.04	89.64	49.43	63.45	71.44	46.08	74.19	77.59	99.59	36.96	33.12	59.9	52.62
7	200.91	226.39	314.12	216.68	221.56	223.56	213.14	208.94	289.76	219	197.12	173.12	194.78	192.17	435.45	254.72	197.05	179.34	232.88	222.34
10	541.96	622.73	429.61	490.33	470.46	347.37	237.32	394.58	293.35	259.44	176.29	255.31	295.44	521.59	188.93	437.1	310.32	282.49	344.05	324.77
13	735.11	715.37	385.36	788.21	644.69	448.54	543.54	281.64	413.3	305.83	241.29	205.1	198.19	155.26	112.9	771.83	492.6	658.99	426.42	528.19
16	1081.31	684.92	1064.54	1046.54	975.66	508	675.94	787.15	320.04	716.96	218.2	161.15	235.7	137.23	173.49	1193.41	492.51	771.38	615.36	531.91
19	1180.86	1307.94	1198.98	1158.24	1463.44	986.54	803.84	954.01	640.81	501.79	199.81	107.74	345.94	287.84	23.64	760.49	1007.16	877.84	690.7	1094.36
21	1202.63	1444.5	1287.68	1463.76	1460.34	540.85	1078.33	1424.56	814.46	611.1	0	338.99	71.82	263.25	211.05	732.32	882.1	1230.19	1034.39	764.07
23	1340.39	1488.98	1504.06	1596.27	1762.84	645.66	1347.48	597.98	872.41	1177.94	285.03	0	375.9	53.13	359.23	1120.45	1368.89	1051.04	953.63	1168.4
female BALB/c (n=7)
Days	CTRL+lgG							CTRL+anti-PD-L1							ARIH1-WT-OE+anti-PD-L1							ARIH1-C355S-OE+anti-PD-L1
5	79.81	39.74	96.62	125.5	127.82	126.99	134.78	87.29	53.21	89.06	65.62	123.19	91.56	115.83	167.91	124.98	158.56	156.89	92.18	130.77	106.73	112.36	64.25	105.32	95.72	85.51	102.93	58.98
7	196.28	203.15	232.36	139.82	156.81	154.06	196.55	201.66	176.94	110.77	109.89	235.95	209.79	204.87	193.96	169.48	187.62	237.89	233.65	184.98	254.67	197.15	253.85	191.85	210.18	135.34	140.68	214.86
10	342.26	513.49	434.33	326.07	228.27	298.47	422.03	458.02	207.01	295.75	367.42	374.95	322.47	361.18	220.6	147.48	380.52	254.2	121	278.29	239.16	447.87	309.68	324.36	321.27	308.73	401.56	219.02
15	562.13	532.81	548.97	494.97	288	646.02	689.07	224.68	308.79	509.82	375.11	477.15	463.45	674.89	304.54	324.01	231.67	83.85	209.04	138.36	148.57	837.93	593.8	532.58	377.05	455.16	331.05	461.04
20	676.24	583.32	522.25	853.86	475.33	1212.93	959.85	405.92	329.95	712.93	318.84	776.97	884.48	802.31	36.8	72.97	70.19	271.68	95.72	91.56	44.41	661.48	859.57	1080.01	606.3	422.4	576.51	719.18
23	619.44	949.14	1166.39	1236.77	866.38	923.22	1749.17	684.42	605.92	774.56	1055.16	1019.37	767.36	734.76	0	81.31	87.87	101.12	43.07	63.76	313.98	964.03	642.77	799.46	1078.23	743.73	1175.88	1076.86
female BALB/c (n=7)
Days	CTRL+lgG							CTRL+anti-PD-L1							ARIH1-WT-OE+anti-PD-L1							ARIH1-C355S-OE+anti-PD-L1
5	105.82	65.71	138.8	79.66	113.86	159.97	165.82	81.84	79.67	84.06	95.74	105.63	137.2	92.38	105.25	89.08	102.77	130.02	185.76	173.13	164.48	116.55	87.52	99.91	92.91	102.31	75.7	121.32
7	312.51	202.98	122.29	345.77	261.78	202.81	196.9	244.45	213.48	191.51	163.85	160.24	219.55	221.72	104.72	235.04	182.93	250.16	207.67	154.8	140.71	240.57	166.84	182.64	179.7	250.63	149.65	151.45
10	507.76	279.53	318.5	371.49	283.85	499.36	309.46	278.69	398.07	252.96	381.24	385.51	399.16	455.48	341.83	180.96	282.12	184.84	224.13	197.9	140.68	304.1	328.86	332.95	409.98	425.15	319.01	318.74
15	436.8	352.72	486.89	362.92	562.96	662.46	473.83	360.04	466.17	295.87	220.72	436.86	476.67	396.66	489.36	305.58	277.91	159.38	106.82	107.87	122.71	488.71	424.69	434.44	615.38	330.06	365.23	466.87
20	559.57	696.55	966.59	929.26	871.96	759.24	764.77	883.59	563.42	578.12	523.07	681.35	527.98	795.81	80.02	24.16	171.29	20.16	30.6	4	41.21	534.4	530.46	928.81	350.8	819.84	789.51	646.21
23	1279.31	753.23	1125.31	1250.32	998.68	1242.02	1027.34	1049.69	857.5	966.17	711.62	1245.69	769.92	749.85	37.29	26.35	129.73	0	0	0	0	946.83	796.02	921.01	931.97	827.64	1203.14	1058.1
figure 2i
figure 2j
female BALB/c (n=5)	CTRL+lgG					CTRL+anti-PD-L1					ARIH1-WT-OE+anti-PD-L1					ARIH1-C355S-OE+anti-PD-L1
Tumor weights	1.289	1.3132	1.0361	1.424	1.4068	0.3031	1.0412	0.9447	0.2247	0.7885	0.239	0.3885	0.4138	0.0274	0	0.9722	0.7217	0.7736	0.7306	0.7378
figure 2k
female BALB/c (n=7)
Days	CTRL+lgG	CTRL+anti-PD-L1	ARIH1-WT-OE+anti-PD-L1	ARIH1-C355S-OE+anti-PD-L1
33	1
35	1	1
37	1
38		1		1
39	1	1
39	1
41				1
42				1
44				1
45	1	1
47	1			1
49		1
49		1
52				1
53				1
55		1
68			1
71			1
72			1
120			0
120			0
120			0
120			0
figure 2l
female BALB/c (n=5, 5, 4, 5)
CD8+ T cells	CTRL+lgG					CTRL+anti-PD-L1					ARIH1-WT-OE+anti-PD-L1					ARIH1-C355S-OE+anti-PD-L1
(% of CD45+CD3+）	3.11	1.76	1.66	1.11	2.52	2.35	1.26	1.46	1.66	3.95	5.61	5.42	6.35	6.46		0.68	0.9	1.57	2.74	0.84
figure 2m
female BALB/c (n=5, 5, 4, 5)
Gzmb+ cells	CTRL+lgG					CTRL+anti-PD-L1					ARIH1-WT-OE+anti-PD-L1					ARIH1-C355S-OE+anti-PD-L1
(% of CD8+）	45.88	29.9	41.33	27.47	54.81	44.04	47.46	54.55	50.66	58.69	76.35	56.81	71.17	64.93		26.45	30.08	48.54	43.75	31.34

## Sheet: figure 3
figure 3a
Chemokines										Cytokines
	CTRL+lgG			ARIH1-WT-OE+lgG							CTRL+lgG			ARIH1-WT-OE+lgG
Ccl2	1.60214	1.48452	0.420448	8.79693	7.19503	3.26481				Il12b	0.999977	0.752608	0.846728	12.5531	14.2212	11.9586
Ccl5	1.09657	1.03742	0.872363	8.39773	8.75435	7.94474				Ifna2	0.999977	1.11726	0.965914	8.03687	9.5575	9.62398
Cxcl5	1.02527	0.983502	0.990343	4.17854	4.00833	4.29602				Ifnb1	0.999977	0.829302	1.23968	10.4105	9.00028	8.45597
Cxcl1	1.06659	0.988286	0.948027	3.53081	3.65533	3.63008				Il12a	0.999977	1.04244	0.933014	7.88968	9.44774	6.14737
Cx3cl1	0.981459	1.08147	0.941478	2.39496	2.04202	1.94531				Il6	0.999977	1.01394	0.926569	9.51344	7.8352	6.54308
Cxcl11	1.00905	0.941478	1.04464	2.15846	1.84038	1.72907				Il16	0.999977	0.920169	1.52623	4.37707	4.69124	5.31463
Ccl4	1.00905	1.03742	0.954621	2.02792	1.95884	1.70527				Il1a	0.999977	1.00693	1.08671	3.05245	2.49661	2.49661
Ccl7	0.965936	1.04972	0.986233	1.58777	1.55509	1.62113				Ifng	0.999977	0.823574	1.06435	1.08671	3.01043	0.972635
Cxcl3	0.911301	1.05409	1.03958	1.43694	1.34071	1.32225				Il7	0.999977	0.946038	0.9794	1.09427	1.07921	1.19745
Cxcl16	1.07423	0.791851	1.17552	1.04268	0.926781	1.34751				Il24	0.999977	1.20578	0.763114	0.234875	0.269801	0.264249
Cxcl10	1.07177	0.972655	0.959264	0.597496	0.644834	0.653836
figure 3b
	CTRL+lgG	ARIH1-WT-OE+lgG			CTRL+lgG	ARIH1-WT-OE+lgG			CTRL+lgG	ARIH1-WT-OE+lgG			CTRL+lgG	ARIH1-WT-OE+lgG
	0.999977	10.4105			0.999977	8.03687			0.999977	9.51344			1.09657	8.39773
Ifnb1	0.829302	9.00028		Ifna2	1.11726	9.5575		Il6	1.01394	7.8352		Ccl5	1.03742	8.75435
	1.23968	8.45597			0.965914	9.62398			0.926569	6.54308			0.872363	7.94474
figure 3c
													CTRL	ARIH1-WT-OE				CTRL	ARIH1-WT-OE
													2	28				1.5	2.2															CTRL	ARIH1-WT-OE
													1	25				0	2.25
													0	30				2	5.7
													0	36				1	2.2
													0	31				0	1.5
													0	12				0	1.7
													8	14				0.25	5
													21	20				0.4
													10	35
													13	23
													20	18
													1	37
													5	34
													1	24
													2	34
													2	15
													5	21
													5	31
													0	19
													0	18
													0	25
													0	24
													0	24
													0	24
													1	17
													6	26
													0	8
													0	21
													0	30
													1	13
													13	16
														21
														10
														8
														8
														5
														24
														16
														16
														3
														0
														0
														8
figure 3d
figure 3e
					CTRL	ARIH1-WT-OE
					6.76	99.04
					0	83.3
					22.2	71.4
					0	77.8
					0	70
						100
						75

## Sheet: figure 4
figure 4a
female BALB/c (n=6)
Days	CTRL+lgG						CTRL+anti-PD-L1						ARIH1-WT-OE +anti-PD-L1						ARIH1-WT-OE&STING-KD+anti-PD-L1
5	53.53	75.53	126.82	87.4	61.87	47.28	59.34	58.09	92.72	54.49	100.81	73.18	41.91	59.92	92.93	41.23	71.86	76.14	70.73	63.8	51.79	74.61	79.8	113.87
7	193.17	190.52	198.14	208.99	306.38	188.74	156.33	237.35	145.29	304.01	162.53	181.9	286.4	143.72	158.37	157.23	221.23	177.14	230.68	296.54	142.61	277.98	179.34	202.74
9	411.82	397.71	598.65	233.04	309.48	259.33	379.42	252.35	234.55	227.89	442.46	302.95	239.34	192.38	227.52	202.89	178.32	245.57	251.72	259.47	264.88	286.02	280.62	382.93
11	638.52	310.65	323.09	502.33	428.24	378.03	274.74	362.81	344.09	460.41	276.57	621.48	71.38	168.79	65.32	151.06	144.59	53.09	247.57	180.3	357.19	500.3	256.96	310.61
13	974.82	411.23	464.07	670.35	462.93	610.15	928.82	293.33	358.82	333.22	303.58	213.62	73.46	51.07	175.94	130.25	37.77	48.94	470.9	468.56	394.36	341.68	224.87	723.21
15	514.12	643.11	703.04	695.01	628.67	1160.46	427.07	242.13	200.66	417.65	186.94	733.26	146.13	94.01	31.01	56.84	4	42.01	361.07	380.74	473.28	1056.03	203.11	391.91
17	1546.17	730.15	714.73	634.59	520.11	582.29	525.74	484.06	294.07	521.79	435.6	315.63	47.96	0	0	119.9	33	47.95	310.75	474.44	326.88	813.54	338.26	343.63
figure 4b
female BALB/c (n=6)	CTRL+lgG						CTRL+anti-PD-L1						ARIH1-WT-OE +anti-PD-L1						ARIH1-WT-OE&STING-KD+anti-PD-L1
Tumor weights	0.3886	0.4242	0.3367	0.5137	0.3299	0.7812	0.1934	0.2415	0.3882	0.4132	0.703	0.2698	0.0691	0.0048	0.0352	0.0052	0	0	0.1479	0.5083	0.1108	0.1767	0.3299	0.2622
figure 4c
female BALB/c (n=6, 6, 4, 6)
CD8+ T cells (% of CD45+CD3+）	CTRL+lgG						CTRL+anti-PD-L1						ARIH1-WT-OE +anti-PD-L1						ARIH1-WT-OE&STING-KD+anti-PD-L1
	0.79	1.37	3.14	0.63	1.21	3.33	1.19	1.93	3.54	2.29	3.42	3.81	5.16	4.84	5.66	5.02			1.4	1.49	1.72	3.9	0.7	2.7
figure 4d
female BALB/c (n=6, 6, 4, 6)
Gzmb + cells (% of CD8+）	CTRL+lgG						CTRL+anti-PD-L1						ARIH1-WT-OE +anti-PD-L1						ARIH1-WT-OE&STING-KD+anti-PD-L1
	62.7	59.54	57.67	50.52	57.71	56.94	25.49	44.55	54.01	41.42	54.54	57.81	73.42	75.73	86.39	75.95			60.47	46.48	56.25	61.52	22.38	45.48
figure 4e
		CTRL+lgG					CTRL+anti-PD-L1					ARIH1-WT-OE +anti-PD-L1					ARIH1-WT-OE&STING-KD+anti-PD-L1
	CD8
	GzmB
figure 4f
female BALB/c (n=6, 6, 4, 6)
	CTRL+lgG						CTRL+anti-PD-L1						ARIH1-WT-OE +anti-PD-L1						ARIH1-WT-OE&STING-KD+anti-PD-L1
cd8 h-score	2.9931	4.38937	3.58273	2.97237	1.11337	3.65227	2.00073	2.1196	4.4533	4.20667	5.15253	3.3929	26.8581	21.2867	19.2098	38.8843			6.67743	2.7926	1.632	4.6947	2.98903	4.09395
	CTRL+lgG						CTRL+anti-PD-L1						ARIH1-WT-OE +anti-PD-L1						ARIH1-WT-OE&STING-KD+anti-PD-L1
gzmb h-score	2.9327	0.426	1.73153	0.2603	0.677867	0.890633	1.6726	0.29345	1.88785	0.7074	0.8942	2.9468	10.3697	26.2315	16.6417	11.6699			1.52085	0.36025	0.6063	1.139	0.18835	1.1966
figure 4g
figure 4h
female BALB/c (n=6, 6, 4, 6)
	CTRL+lgG	CTRL+anti-PD-L1	ARIH1-WT-OE +anti-PD-L1	ARIH1-WT-OE&STING-KD+anti-PD-L1
ifnb1	1.97785	0.298113	12.6752	0.230675
	0.684884	1.78254	21.4653	0.451855
	0.588018	0.448734	11.503	0.814469
	2.01941	1.01673	18.0501	1.18422
	0.192634	0.330777		3.6908
	0.537349	2.52089		7.96642
	1.72652	0.284769	18.352	0.593725
ifna2	1.08513	1.83766	31.5128	0.502734
	0.654228	0.214324	15.1145	0.767302
	1.83766	0.816693	34.7241	1.92902
	0.18274	0.311621		4.07801
	0.513297	2.80474		7.60984
	1	0.435275	9.51366	0.712025
	0.641713	1.52626	7.01285	1.09429
Il-6	0.986233	2.65737	5.6962	1.87905
	1.24833	1.01396	3.29436	2.36199
	0.920188	0.732043		2.18859
	0.493116	0.570382		1.19748
	1.6675	0.449903	6.95325	0.209887
	0.581434	3.50081	12.1905	0.170482
ccl5	1.1155	0.761907	9.56448	1.03361
	1.9557	0.957727	11.2956	0.488926
	0.201337	0.593651		1.6219
	0.478864	1.47191		3.83091

## Sheet: figure 5
figure 5a
gene name	iBAQ				gene name	Log10(iBAQ)
	WT		C357S			WT		C357S
PRKDC	3217400		2174300		PRKDC	6.50751		6.33732
RFC4	2522900		2337900		RFC4	6.4019		6.36883
POLR2I	2382500		1214500		POLR2I	6.37703		6.0844
RFC1	2085700		1803000		RFC1	6.31925		6.256
RFC5	1664300		469100		RFC5	6.22123		5.67127
RFC2	894810		872070		RFC2	5.95173		5.94055
RPA1	471910		340720		RPA1	5.67386		5.5324
figure 5b
figure 5c
figure 5d
figure 5e
figure 5f
figure 5g
figure 5h
					CTRL	ARIH1-WT-OE
					5.55556	29.2683
					3.57143	22.5
					12	12.2807
					7.14286	73.3333
					16.6667	28.5714
					8.33333	28.5714
					12.5	25
					5.26316	29.4118
					10.2564	23.0769
					8.33333	50
					2.17391	16.6667
					4.54545
					9.52381
figure 5i
figure 5j
figure 5k
		IFNB1
	1	1.44393	7.46426	1.61328	2.73208
	0.697372	1.59107	6.40856	1.72907	3.27161
	0.687771	1.21419	7.3615	1.09429	2.71321
		IFNA2
	1	2.9897	10.7779	2.17347	2.09943
	0.795536	1.75321	9.44794	1.6358	2.67586
	0.624165	1.09429	7.31065	1.58008	2.90795
		IL6
	1.49485	1.04972	2.62079	1	1.17283
	1	1.49485	2.44528	0.82932	1.03526
	1	0.986233	2.53151	1.27456	0.15822
	0.441351	1.10957	2.31338	0.876606	1.54756

## Sheet: figure 6
figure 6b																													figure 6a	list name	z‘-score	FDR
																															2.40591	0.0573678
																															2.15111	0.0657528
																															2.27521	0.0659795
																															2.23809	0.0670688
																															2.66949	0.0820916
																															2.18445	0.089733
																															2.26788	4.2396e-07
																															2.95755	0.00167274
																															2.40036	0.0011851
																															3.89065	0.0240177
																															2.09561	0.00346704
																															2.06171	0.00436398
																														Histone Deacetylase Inhibitor III	2.16995	0.00638114
																															3.39851	0.00018499
																															2.52461	0.00027051
																														Rocilinostat	2.3443	0.00922644
																															3.52947	0.025451
																															3.32988	0.00282984
																															3.87377	0.00378657
																															3.45386	0.0142605
																														ACY738	2.2526	0.0551609
																															4.68059	0.0637453
																														CAY10602	2.58123	0.00290062
																															3.80933	0.0307448
																															3.0126	0.0338668
																															2.44838	0.0501778
																															2.40488	0.0350399
																															3.82086	0.0113505
figure 6c																														Belinostat	2.3748	0.0896485
female BALB/c (n=6)																															-4.63267		3.2573e-09
Days	Vehicle							Anti-PD-L1							ACY738							ACY738+anti-PD-L1									-3.46192		1.7902e-08
5	47.91	41.66	52.08	51.98	30.34	33.7		52.1	55.8	43.79	48.91	38.04	36.69		44.86	40.59	60.39	54.58	31.85	26.42		53.57	42.67	49.97	46.81	35.65	31.37				-3.63334		6.1614e-07
7	206.13	172.53	256.64	278.54	310.26	200.34		278.89	168	149.59	251.49	104.37	189.54		177.54	200.08	170.27	110.16	130.65	87.18		134.25	174.28	138.16	160.08	108.75	100.98				-2.12223		1.8396e-06
9	421.95	341.41	459.6	404.46	614	341.57		389.18	350.09	355.87	557.63	205.44	364.19		320.83	297.69	216.26	216.51	199.09	178.84		229.65	224.41	159.26	257.96	107.96	126.75				-2.16649		4.8921e-06
11	554.23	383.03	711.07	609.36	647.5	456.51		657.73	374.31	648.02	798.55	250.66	556.02		434.46	417.4	439.7	397.71	476.87	317.24		245.19	196.24	160.47	310.88	202.95	163.05				-3.30566		6.0947e-06
13	940.57	614.01	1037.28	603.5	1016.17	487.72		993.53	480.22	572.45	1037.54	267.38	555.5		467.25	527.09	368.19	296.64	408.67	328.07		335.27	325.57	196.86	376.04	168.06	195.37				-1.8977		6.8304e-06
15	1025.03	719.75	1191.33	791.79	1175.31	533.41		1155.36	528.86	672.79	1369.72	382.07	602.88		728.16	599.66	514.49	377.68	485.36	411.82		430.31	416.62	218.68	327.36	160.32	188.37				-1.58104		9.4381e-06
17	1227.46	829.79	1376.88	859.6	1576.85	1040.81		1323.61	501.74	804.92	1185.34	510.98	887.72		740.01	503.57	585.53	347.88	705.19	490.78		427.27	395.93	219.45	666.86	200.36	203.88				-3.36003		1.0627e-05
19	1280.71	1286.42	1476.3	894.5	1799.53	1745.08		1397.31	619.41	875.41	1626.41	616.37	1128.42		855.91	738.33	463.81	457.75	897.45	553.76		513.01	343.02	272.92	451.83	165.48	238.59				-2.48255		1.0081e-05
																															-2.77007		3.1741e-05
figure 6d																															-1.52193		5.6777e-05
																															-1.36967		5.5087e-05
																															-2.02125		6.7613e-05
																															-1.97724		0.00016491
																															-3.21066		0.00019505
																															-1.59793		0.00025407
																															-1.62653		0.00025233
																															-1.51961		0.00026255
																															-1.79683		0.00026644
																															-3.68707		0.00031687
																															-1.27802		0.00036713
																															-0.967795		0.00038622
																															1.03606		0.00052933
																															-0.963225		0.00068496
																															0.788948		0.0007634
																															0.792082		0.00084712
																															-0.89075		0.00093127
																															-1.01221		0.00098224
																															-1.88671		0.00097084
																															-1.66894		0.00107808
																															-0.931485		0.00133118
																															-2.33116		0.00174672
figure 6e																															-2.8926		0.00193388
																															-1.32262		0.00189604
female BALB/c (n=6)	Vehicle																														-1.48765		0.00206747
Tumor weights	1.294	0.5574	1.1023	0.795	1.3132	1.2721																									-4.68679		0.00206133
																															-1.92024		0.00270783
	Anti-PD-L1																														-1.83983		0.00271482
	0.6952	0.8945	0.5476	0.771	0.4188	0.4884																									-1.29803		0.00380215
																															-1.77384		0.00438758
	ACY738																														-1.89576		0.00626523
	0.2182	0.7027	0.6105	0.3595	1.0973	0.379																									0.560689		0.00630813
																															0.596098		0.00732502
	ACY738+anti-PD-L1																														0.618607		0.00786189
	0.6352	0.2575	0.4141	0.5011	0.1782	0.3008																									-0.905726		0.00810306
																															-1.51814		0.00794831
figure 6f																															-1.90253		0.00847007
																															-1.4366		0.00830068
female BALB/c (n=6)																															-1.97561		0.00961136
Days	Vehicle	Anti-PD-L1	ACY738	ACY738+anti-PD-L1																											-2.058		0.0113697
31	1																														-1.20941		0.0130174
34	1	1	1																												0.871917		0.0140231
34	1																														-1.10337		0.0146482
35	1	1																													-1.86468		0.0145485
38			1																												0.677775		0.0144058
39	1			1																											-1.22015		0.0153175
40		1																													-0.900857		0.0160916
41	1		1																												0.461553		0.0171345
42		1	1																												-1.19252		0.0219322
42		1																													-0.682847		0.02345
44		1																													-1.22473		0.0231206
46			1	1																											-2.03916		0.0240237
46			1																												-0.975973		0.0254579
49				1																											-1.61656		0.0262455
50				1																											-2.17967		0.0266576
54				1																											-1.29205		0.0274758
56				1																											-2.59339		0.0273385
																															0.489377		0.0287153
figure 6g																															-1.03561		0.029219
																															-0.717141		0.0295481
female BALB/c (n=5)																															0.550813		0.0292678
																															-0.683667		0.0343661
																															0.379718		0.0367801
																															-2.5751		0.0376111
																															0.520826		0.0424563
																															0.553913		0.044968
																															-1.79		0.0458075
																															-0.457564		0.0538088
																															-0.850902		0.0531859
																															0.336853		0.0600719
																															0.50248		0.0595582
																															-0.566643		0.0608778
																															0.775229		0.0609622
																															-1.81145		0.0673091
																															-1.34759		0.0668442
																															0.369738		0.0683606
																															-1.46743		0.069933
																															-1.57279		0.0705016
																															-1.26748		0.0709884
																															0.499888		0.0766072
																															-2.35509		0.0810371
																															-1.64019		0.0833768
																															0.621603		0.0836484
																															-0.428863		0.0976527
																															-1.03757		0.104783
																															-0.516092		0.104696
		Vehicle								Anti-PD-L1								ACY738								ACY738+anti-PD-L1					-1.18772		0.105511
																															-0.395643		0.105344
																															-1.28756		0.109455
																															-0.4124		0.108849
																															-0.934397		0.107858
																															0.553121		0.114962
																															0.718156		0.126018
																															0.403118		0.131233
																															0.584392		0.132884
																															-0.953879		0.132249
																															0.741536		0.13111
																															-1.8212		0.13241
																															1.02259		0.136077
																															-0.610698		0.135693
																															-0.382239		0.135354
																															-1.71315		0.144918
																															0.32774		0.145044
																															-0.594293		0.14604
figure 6h																															-1.01341		0.150378
female BALB/c (n=5)	Vehicle						Anti-PD-L1						ACY738						ACY738+anti-PD-L1												-1.26001		0.149406
tumor nodules	76	108	80	35	54		58	56	52	114	60		74	34	9	5	26		9	8	3	0	3								0.386808		0.148747
																															-1.87699		0.160018
																															-1.2712		0.163245
	Vehicle						Anti-PD-L1						ACY738						ACY738+anti-PD-L1												-0.806111		0.173987
Lung weight	0.3984	0.2541	0.498	0.367	0.484		0.5453	0.3154	0.4986	0.4064	0.5379		0.2952	0.2773	0.1874	0.282	0.3277		0.162	0.1913	0.1375	0.188	0.1532								-0.802008		0.175201
																															0.718532		0.181269
figure 6i																															-0.809561		0.182802
																															-0.424668		0.194481
female BALB/c (n=6)	Vehicle						Anti-PD-L1						ACY738						ACY738+anti-PD-L1												0.357473		0.193265
CD8+ T cells	1.23	1.02	0.92	1.75	1.23	2.37	1.85	2.39	1.47	0.62	1.38	1.34	2.45	0.47	4.73	1.38	1.97	1.77	2.26	6.32	5.46	6.1	4.28	4.91							-0.323115		0.193184
(% of CD45+CD3+）																															-0.403405		0.195132
																															0.273525		0.193719
figure 6j																															-0.398577		0.192641
																															0.218671		0.191463
			Vehicle					Anti-PD-L1				ACY738					ACY738+anti-PD-L1														-1.0977		0.190911
																															0.534899		0.192846
																															-0.980195		0.200284
																															-0.43375		0.199263
																															0.255903		0.199189
		CD8																													-1.04085		0.199326
																															-0.346379		0.208063
																															0.222005		0.209703
																															0.477506		0.212099
																															-0.642397		0.2122
																															-0.624785		0.21625
																															0.398589		0.216057
																															-1.11547		0.216919
																															1.05352		0.217513
																															-0.638092		0.22867
																															0.515729		0.229411
																															-0.615363		0.229968
																															-0.316112		0.235083
		GzmB																													-0.761815		0.235742
																															-0.426176		0.236618
																															0.726588		0.239281
																															-0.461306		0.248673
																															-0.376145		0.25194
																															-0.676437		0.250495
																															-0.50314		0.248917
figure 6k																															-1.1008		0.248332
female BALB/c (n=6)																															-0.502001		0.250435
																															0.603906		0.249157
	Vehicle						Anti-PD-L1						ACY738						ACY738+anti-PD-L1												-1.50415		0.253574
CD8 H-score	2.60883	4.12433	3.02477	1.15927	0.811633	1.9213	2.16607	1.59483	4.72143	3.57915	1.81333	1.3275	10.9533	7.2696	9.1506	4.39817	4.29863	4.45167	5.7559	8.3939	6.6924	15.6125	10.7073	15.5162							0.482582		0.254296
																															-0.318874		0.253995
																															-0.909119		0.265007
	Vehicle						Anti-PD-L1						ACY738						ACY738+anti-PD-L1												-0.438381		0.269643
Gzmb H-score	0.6882	0.82965	1.72083	1.69135	0.1913	0.1617	0.7162	0.26395	2.552	0.7479	2.0161	1.37825	1.27647	3.2907	1.36145	1.6661	4.15855	1.9501	10.9938	1.64547	11.9921	8.8175	9.1935	18.7726							-0.57141		0.272669
																															0.248875		0.272904
figure 6l																															-0.554806		0.283286
																															0.159048		0.287262
																															0.596086		0.294845
																															0.33716		0.295098
																															-0.636671		0.302891
																															-0.634252		0.306704
																															0.412121		0.319101
																															0.36823		0.317895
																															0.164755		0.320243
																															0.260308		0.324152
																															0.418596		0.323127
																															-0.370785		0.325038
																															0.205503		0.324201
																															-0.328231		0.340274
																															-0.745801		0.339063
																															0.611183		0.343192
																															-0.845955		0.346044
																															0.382763		0.34802
																															-0.447704		0.351642
																															0.355541		0.349963
																															-0.518496		0.350107
																															0.763872		0.355572
																															0.286947		0.357341
																															0.212726		0.355697
																															-0.351744		0.370898
																															0.434919		0.370359
																															0.262136		0.37187
																															-0.393956		0.373589
																															0.474917		0.385402
																															0.262109		0.384559
																															-0.271104		0.387286
																															0.23032		0.393364
																															-0.541381		0.391849
																															0.374485		0.391182
																															-0.373051		0.391621
																															0.46852		0.39952
																															0.41794		0.40633
																															0.292212		0.406306
																															0.368522		0.408452
																															-0.217793		0.406528
																															0.366681		0.406428
																															-0.713008		0.407725
																															-0.457014		0.407823
																															0.406765		0.41291
																															0.425014		0.417877
																															0.372599		0.439228
																															0.456547		0.445253
																															0.150118		0.45418
																															0.363882		0.46306
																															0.446776		0.464583
																															-0.526766		0.468985
																															0.387394		0.469733
																															-0.234517		0.479443
																															0.342193		0.479264
																															0.438391		0.485405
																															0.134142		0.497458
																															0.484723		0.495363
																															-0.310689		0.493874
																															-0.272935		0.495715
																															0.164133		0.503733
																															0.0922136		0.503911
																															0.214386		0.502162
																															0.239861		0.502371
																															0.302974		0.501812
																															-0.220625		0.527085
																															0.311793		0.525442
																															-0.272823		0.523311
																															0.0828605		0.52335
																															0.260894		0.529734
																															0.173215		0.542523
																															0.451079		0.543544
																															-1.14175		0.542694
																															0.229539		0.54837
																															0.076174		0.551534
																															0.0973772		0.556422
																															-0.349699		0.558759
																															0.267404		0.556532
																															0.0809523		0.556596
																															-0.181504		0.555417
																															0.205818		0.563056
																															-0.367346		0.572784
																															0.242838		0.576922
																															-0.358472		0.577177
																															0.118179		0.576771
																															-0.51081		0.576054
																															0.232258		0.57626
																															-0.213335		0.584113
																															-0.328305		0.595042
																															0.227786		0.604128
																															0.13457		0.607336
																															-0.184688		0.60502
																															-0.257548		0.608472
																															0.23015		0.611256
																															0.123607		0.616976
																															-0.243465		0.620371
																															-0.175529		0.636082
																															-0.285194		0.639807
																															0.263063		0.63825
																															0.335312		0.638173
																															0.459302		0.645542
																															0.534362		0.65945
																															0.202179		0.658362
																															0.0672205		0.668888
																															0.0889092		0.69303
																															0.144298		0.699558
																															0.0977628		0.710483
																															0.481264		0.728352
																															-0.162233		0.73454
																															-0.170806		0.738268
																															0.132522		0.739215
																															-0.17267		0.736986
																															0.0532093		0.73945
																															-0.312904		0.743828
																															-0.186224		0.754676
																															-0.146991		0.756293
																															0.398118		0.756017
																															0.0988466		0.756817
																															-0.306888		0.757633
																															0.0527388		0.758485
																															0.0873836		0.756147
																															-0.17142		0.76087
																															-0.15454		0.773008
																															-0.222088		0.770959
																															-0.348201		0.778895
																															0.0290842		0.777084
																															0.357336		0.780753
																															0.042896		0.785426
																															-0.174568		0.786297
																															0.0483937		0.784841
																															-0.202017		0.792716
																															0.143469		0.793256
																															0.090628		0.797395
																															-0.144399		0.796301
																															0.155346		0.797052
																															0.101113		0.7986
																															0.146226		0.796118
																															-0.115153		0.793598
																															0.188018		0.792441
																															-0.174517		0.809831
																															0.107591		0.819263
																															0.174556		0.821276
																															-0.171681		0.819631
																															0.0286554		0.81795
																															-0.166953		0.817003
																															0.0150691		0.822975
																															-0.164632		0.826639
																															0.0366326		0.824275
																															0.0960768		0.826846
																															-0.257199		0.829688
																															0.157919		0.828136
																															-0.143779		0.830589
																															0.0533793		0.828057
																															-0.0053141		0.825834
																															0.0434089		0.854272
																															-0.14634		0.858747
																															0.0664261		0.858275
																															0.00152363		0.857026
																															0.0518161		0.857088
																															0.0560201		0.86171
																															0.0242207		0.86657
																															0.00064453		0.871351
																															-0.0828173		0.880969
																															0.0849443		0.884224
																															-0.10015		0.887326
																															-0.0070142		0.890857
																															0.0337186		0.890027
																															0.00016397		0.899858
																															0.0104409		0.923306
																															-0.0005758		0.927175
																															-0.0067103		0.925282
																															-0.0253078		0.923639
																															-0.0081861		0.921241
																															-0.113535		0.918758
																															-0.0768738		0.918632
																															-0.0794174		0.918118
																															-0.10189		0.915891
																															-0.0832466		0.916549
																															-0.108017		0.914158
																															-0.0997715		0.932525
																															-0.0722421		0.930787
																															-0.0372119		0.933392
																															-0.0333725		0.943018
																															-0.0141485		0.942173
																															-0.0307557		0.954966
																															-0.0230113		0.961187
																															-0.0546218		0.987682
																															-3.7629		1.1213e-09
																															-2.41783		9.1908e-09
																															-2.51059		6.6077e-09
																															-1.62458		1.2263e-07
																															1.547		7.3884e-07
																															1.12838		3.9103e-06
																															-1.13097		3.5445e-06
																															1.29275		9.9416e-06
																															1.18502		8.9212e-06
																															1.11713		9.8547e-06
																															1.14185		1.3268e-05
																															-3.30896		1.5947e-05
																															-1.30117		1.5911e-05
																															-1.14005		3.1298e-05
																															-1.99944		4.5977e-05
																															-2.24132		4.3403e-05
																															-0.849536		4.9792e-05
																															-1.3974		5.0474e-05
																															1.00106		7.4654e-05
																															-1.57587		8.0505e-05
																															1.36848		8.8311e-05
																															-3.4108		9.1776e-05
																															-1.38916		0.00010237
																															-2.04045		0.00012998
																															1.13275		0.00012662
																															1.19343		0.0001569
																															0.7091		0.000178
																															-1.49372		0.00018828
																															-2.04982		0.00042164
																															-1.39909		0.00057901
																															1.19489		0.00070712
																															-1.79534		0.00097553
																															1.02723		0.00099581
																															-1.4971		0.00101113
																															-0.976209		0.00105011
																															0.831071		0.00111943
																															0.833008		0.00129852
																															1.03471		0.00130744
																															-1.27185		0.00131416
																															-0.559269		0.0014044
																															1.14232		0.00163155
																															0.70658		0.00256041
																															0.508318		0.00259108
																															1.24255		0.00282422
																															-1.2866		0.00316299
																															0.924683		0.0035984
																															-1.19141		0.00560484
																															-1.6926		0.00558528
																															1.06758		0.00557002
																															0.691134		0.00570047
																															0.853209		0.00586143
																															-0.579335		0.00616718
																															-0.599308		0.00612274
																															-1.91208		0.00781368
																															-1.74701		0.00821279
																															0.650572		0.00814464
																															1.00288		0.00899199
																															0.95443		0.00905676
																															0.413796		0.00990733
																															-1.52847		0.0107336
																															1.39287		0.010647
																															-2.50073		0.0112284
																															-1.68217		0.0116042
																															-0.423274		0.0114418
																															0.925847		0.0113283
																															1.02207		0.0114165
																															0.734439		0.012307
																															1.14596		0.0125861
																															1.05705		0.0131127
																															-1.54857		0.0147791
																															0.682598		0.0148172
																															-1.3367		0.0159133
																															0.615345		0.0165537
																															0.702538		0.019902
																															0.518671		0.0209324
																															-0.62852		0.0223536
																															-0.432717		0.0233033
																															1.03523		0.0231019
																															1.09308		0.0232299
																															0.559264		0.0230249
																															0.931605		0.0239377
																															-0.902222		0.0237304
																															-1.50129		0.0243871
																															0.499973		0.0244939
																															1.02821		0.0252009
																															0.963433		0.0252836
																															1.23763		0.025455
																															0.873431		0.0254837
																															0.989111		0.0260133
																															0.74794		0.0261952
																															-1.1358		0.0271936
																															-0.882714		0.0269213
																															0.801077		0.0285243
																															0.500203		0.0300708
																															1.07159		0.032155
																															0.597521		0.0363946
																															0.571346		0.0379037
																															-1.62793		0.0379163
																															-1.29088		0.0414225
																															-1.73984		0.0427909
																															0.613314		0.0430619
																															-1.58467		0.042675
																															1.02988		0.0430597
																															-0.68141		0.045348
																															-1.52683		0.0449463
																															1.05705		0.0469394
																															1.24077		0.0472075
																															0.899543		0.0519518
																															0.961662		0.0532273
																															0.647305		0.0534948
																															0.504445		0.0540377
																															0.604308		0.054729
																															0.519761		0.0547512
																															1.07861		0.0561686
																															1.20024		0.0578057
																															0.962812		0.0594515
																															0.512947		0.0596765
																															0.600755		0.061596
																															-1.51272		0.061378
																															0.789139		0.0615052
																															1.02245		0.0627938
																															0.536079		0.0665979
																															-1.7197		0.0678001
																															-1.58061		0.071318
																															0.416732		0.073989
																															1.83235		0.0760516
																															0.52641		0.0757153
																															0.920135		0.0768505
																															1.15942		0.0785851
																															0.609595		0.079601
																															0.97027		0.0805328
																															-0.950691		0.0808423
																															0.740872		0.0810777
																															-0.460139		0.0846359
																															1.20915		0.0846165
																															0.989726		0.0841956
																															0.978412		0.083716
																															-0.796633		0.0835643
																															0.575931		0.0837709
																															-0.780129		0.0836229
																															-1.19595		0.0840781
																															-0.817846		0.0841016
																															-1.21306		0.0838848
																															0.779653		0.0871172
																															0.785112		0.0879673
																															0.927893		0.0922674
																															0.839392		0.098295
																															0.235963		0.0985137
																															0.880529		0.0997351
																															0.676732		0.0993608
																															0.880664		0.1009
																															0.422362		0.102849
																															0.712753		0.103001
																															0.447639		0.10533
																															-0.791967		0.112621
																															1.08797		0.115988
																															0.791309		0.12254
																															0.592671		0.123508
																															-1.17575		0.128632
																															0.855234		0.129495
																															1.11195		0.130446
																															1.38629		0.136537
																															-1.30887		0.138623
																															-1.50519		0.138344
																															0.906846		0.140857
																															0.884884		0.14176
																															-0.459754		0.141872
																															0.91169		0.141743
																															-1.38269		0.145803
																															1.19249		0.146448
																															0.689951		0.147076
																															-1.39356		0.149503
																															0.675478		0.149797
																															0.445025		0.149931
																															-1.24354		0.15256
																															1.13618		0.15421
																															0.955801		0.154518
																															-0.314669		0.157835
																															0.825234		0.157173
																															1.21743		0.157854
																															-0.303738		0.157152
																															0.458715		0.158732
																															0.286865		0.15816
																															-0.369691		0.161467
																															0.581894		0.16119
																															-0.532007		0.160565
																															1.04462		0.166457
																															-1.27104		0.168204
																															0.375873		0.168044
																															0.621971		0.169806
																															0.476542		0.17477
																															-0.791306		0.176301
																															0.500136		0.179817
																															0.727044		0.185226
																															1.00988		0.186134
																															0.276555		0.185351
																															0.58073		0.185364
																															0.44299		0.186728
																															0.460249		0.190748
																															-0.530074		0.190292
																															0.531899		0.191866
																															-0.427391		0.191429
																															0.697909		0.196006
																															0.425931		0.195919
																															0.278021		0.196532
																															0.730841		0.197926
																															0.319559		0.200003
																															-0.440623		0.199806
																															1.00468		0.198906
																															0.617359		0.202733
																															0.520401		0.202511
																															0.550516		0.203207
																															0.558067		0.206795
																															0.629493		0.209449
																															-0.619534		0.212304
																															0.827344		0.213826
																															0.333582		0.214625
																															-0.283569		0.217561
																															-0.823777		0.223
																															0.596719		0.222045
																															-0.237503		0.221571
																															0.926647		0.220699
																															0.513488		0.220795
																															0.406306		0.227421
																															-0.298278		0.242679
																															0.742384		0.247777
																															0.894702		0.258671
																															0.684862		0.258625
																															-0.269235		0.259509
																															0.504327		0.26027
																															0.83272		0.259973
																															1.09149		0.261963
																															0.374713		0.26657
																															0.662485		0.265995
																															0.957819		0.267661
																															0.464246		0.266644
																															0.410431		0.265561
																															0.643605		0.265598
																															0.50516		0.265183
																															0.749483		0.265974
																															0.454782		0.268943
																															0.241606		0.268805
																															0.210342		0.270097
																															0.68547		0.270825
																															0.165889		0.275227
																															0.280698		0.280599
																															0.629544		0.281249
																															-0.293473		0.294844
																															0.43229		0.297218
																															0.336508		0.29772
																															-0.835902		0.30855
																															0.749807		0.309441
																															-0.526752		0.31634
																															-0.192639		0.315714
																															-0.398659		0.317514
																															0.555625		0.317749
																															1.00949		0.320491
																															0.183573		0.326847
																															0.304362		0.328048
																															0.323929		0.34988
																															0.539953		0.354388
																															0.437274		0.362288
																															0.431051		0.38055
																															-0.128735		0.389195
																															-0.253209		0.397771
																															0.636923		0.399701
																															0.142752		0.401209
																															0.484652		0.40336
																															-0.255336		0.415316
																															-0.375823		0.424898
																															-0.283798		0.424077
																															-0.146185		0.426709
																															-0.172587		0.438493
																															0.253228		0.441827
																															0.174175		0.44463
																															0.312816		0.453603
																															0.240777		0.460537
																															-0.637705		0.465628
																															0.358169		0.480489
																															-0.160617		0.479616
																															0.394958		0.485293
																															0.421595		0.502759
																															-0.416508		0.508193
																															-0.312328		0.52735
																															0.32026		0.536465
																															0.157784		0.541619
																															0.120768		0.540242
																															0.327602		0.541615
																															0.40692		0.551399
																															0.150994		0.553108
																															0.377347		0.572868
																															0.303599		0.576131
																															0.198169		0.584511
																															-0.237663		0.591985
																															0.214192		0.600536
																															-0.0941245		0.621019
																															-0.132967		0.630452
																															0.251822		0.628737
																															0.193641		0.633026
																															0.10047		0.644769
																															-0.0973106		0.651873
																															-0.267235		0.654296
																															0.129441		0.652832
																															-0.0722859		0.656425
																															0.14977		0.657305
																															0.25555		0.656753
																															-0.176484		0.663714
																															-0.121493		0.665713
																															-0.136661		0.666053
																															-0.139849		0.673479
																															0.180992		0.690035
																															0.238097		0.691931
																															0.172447		0.71027
																															0.191639		0.709509
																															0.113639		0.710835
																															-0.142918		0.711112
																															-0.306187		0.711908
																															0.171385		0.71585
																															0.115189		0.721923
																															0.165312		0.729819
																															0.118651		0.73005
																															-0.146238		0.74085
																															0.0929124		0.751667
																															0.166603		0.777955
																															-0.0562202		0.780575
																															0.10031		0.797158
																															-0.0763404		0.809501
																															-0.123277		0.812002
																															-0.131212		0.840682
																															-0.0901442		0.842948
																															0.0910542		0.850629
																															0.0463987		0.894696
																															-0.0896621		0.893533
																															-0.0785056		0.891737
																															-0.0976301		0.895364
																															-0.0346395		0.898336
																															-0.0515837		0.899849
																															-0.0521514		0.908713
																															0.0393243		0.928524
																															-0.0617989		0.927088
																															0.0327598		0.941636
																															0.0311987		0.951473
																															0.0128972		0.953705
																															0.0211101		0.951314
																															0.0216518		0.949351
																															-0.012808		0.949904
																															-0.0255263		0.949733
																															0.0068704		0.973911
																															0.00497657		0.980865
																															-0.0003716		0.994579
																															-2.8245		8.8593e-06
																															-2.51263		7.8132e-06
																															-2.16342		1.6274e-05
																															-2.16634		1.3538e-05
																															-2.01373		2.6033e-05
																															-1.89596		2.4309e-05
																															-1.84679		2.936e-05
																															-1.79898		3.1329e-05
																															-1.79148		3.8779e-05
																															-1.66502		5.2921e-05
																															-1.94607		5.2972e-05
																															-2.51199		5.0775e-05
																															-1.66156		5.7234e-05
																															-1.62727		6.6139e-05
																															-2.41332		6.9661e-05
																															-2.5447		7.4149e-05
																															-2.4269		9.9741e-05
																															-1.43722		9.4552e-05
																															-2.57972		9.3106e-05
																															-2.02958		0.00011499
																															-1.94128		0.00011764
																															-1.38221		0.00019054
																															-1.61693		0.00061913
																															-1.84103		0.00074213
																															-1.81882		0.00094296
																															-1.0626		0.0010199
																															-1.29648		0.00154548
																															-1.24784		0.00210699
																															-1.51143		0.00210125
																															-1.93447		0.00225572
																															-1.14131		0.00241664
																															-0.857916		0.00248025
																															-0.942336		0.00313746
																															-0.909007		0.00340699
																															-0.794549		0.00347917
																															-1.67748		0.00450014
																															-0.832163		0.00443505
																															-1.60852		0.00483505
																															-0.732167		0.00501537
																															-1.17391		0.00590369
																															-1.21706		0.00583445
																															-1.79978		0.00579434
																															-0.923498		0.00642165
																															-1.18312		0.00637162
																															-1.39909		0.00699446
																															-2.00702		0.00789598
																															-0.985208		0.00806426
																															1.17107		0.00856606
																															-1.97513		0.00922564
																															-2.00362		0.0100682
																															-0.588997		0.0116009
																															-1.31716		0.0129057
																															-0.905141		0.0127769
																															-0.931537		0.0130633
																															1.12854		0.0132379
																															-0.731762		0.0138698
																															-1.40281		0.0154652
																															-0.569844		0.0152914
																															-0.725709		0.0166787
																															-1.08286		0.0185163
																															-1.41982		0.0184483
																															-0.501176		0.0195835
																															-1.21139		0.0205664
																															-0.83922		0.0212703
																															-1.69931		0.0209821
																															-0.641267		0.0231358
																															-1.45926		0.0278154
																															-0.613252		0.0276841
																															-1.81974		0.0307241
																															-0.927223		0.0333757
																															1.65863		0.0333475
																															1.0778		0.0353407
																															-0.427621		0.0426732
																															-1.64761		0.0455443
																															-1.78147		0.0490528
																															1.11833		0.048523
																															-0.737859		0.0516881
																															-0.79212		0.0513023
																															-1.37572		0.0561735
																															-1.29212		0.0572503
																															1.22518		0.0585152
																															-0.34141		0.0584099
																															-0.612005		0.0580549
																															-0.818083		0.0627942
																															-0.341945		0.06218
																															-0.68375		0.0615535
																															-0.418583		0.0623071
																															-0.435134		0.062168
																															-0.454943		0.067303
																															-0.513761		0.0708471
																															-0.439784		0.0751547
																															-1.13449		0.0783138
																															-0.72671		0.0813263
																															-0.70939		0.0875086
																															1.23022		0.0869552
																															-0.856869		0.0865792
																															-0.732826		0.0935374
																															0.946777		0.0930308
																															-1.14315		0.0923642
																															0.953239		0.0939999
																															-0.255306		0.0958456
																															-0.275118		0.0967991
																															-0.268388		0.0971211
																															-0.437267		0.0979045
																															-1.62602		0.0973309
																															-0.260535		0.0983449
																															-0.439817		0.105193
																															-0.5862		0.10471
																															-0.780338		0.106137
																															1.06909		0.108573
																															-0.232671		0.114377
																															-0.22396		0.118518
																															-0.802538		0.120477
																															-0.609664		0.123716
																															0.8556		0.123346
																															-0.289386		0.133221
																															-0.799091		0.135191
																															-0.265148		0.149846
																															-0.711179		0.14871
																															-0.198786		0.153561
																															-0.766916		0.157272
																															0.706241		0.156286
																															-0.248932		0.158751
																															-0.824852		0.158049
																															1.60258		0.16474
																															1.22525		0.167936
																															-0.948516		0.17268
																															-0.246893		0.176254
																															1.06588		0.18241
																															-0.651988		0.191913
																															1.25975		0.191216
																															-0.284367		0.193556
																															-0.190043		0.199545
																															-0.132127		0.201997
																															-0.980931		0.205513
																															-0.764316		0.208154
																															-0.219664		0.210163
																															-0.249742		0.209777
																															-0.304784		0.208516
																															-0.132781		0.208164
																															1.06989		0.206858
																															0.974163		0.211415
																															-0.724184		0.210682
																															-0.163217		0.212051
																															-0.264581		0.211219
																															-0.169529		0.210694
																															-0.170034		0.222015
																															0.682961		0.221554
																															1.06078		0.224002
																															0.69532		0.230526
																															-0.128839		0.229472
																															0.96324		0.232058
																															-0.557642		0.23332
																															0.883027		0.231873
																															-0.928047		0.233287
																															-0.176673		0.232972
																															-0.29638		0.232204
																															-0.88256		0.231961
																															-0.682126		0.233076
																															-0.246709		0.239529
																															1.06035		0.238379
																															0.832463		0.241043
																															-0.995806		0.239942
																															1.25674		0.243212
																															-0.12512		0.245145
																															1.08631		0.250183
																															-0.979587		0.252493
																															-0.319778		0.259389
																															0.723188		0.299885
																															-0.127723		0.301713
																															-0.0894953		0.300692
																															-0.225597		0.304427
																															0.629595		0.306606
																															1.07399		0.308167
																															-0.207589		0.315309
																															0.623761		0.328053
																															-0.12676		0.326595
																															0.722172		0.328057
																															-0.440693		0.328947
																															-0.263843		0.327563
																															-0.0698711		0.329151
																															0.590072		0.327592
																															-0.262009		0.326329
																															0.742861		0.324749
																															-0.191612		0.324265
																															-0.056682		0.32285
																															-0.0440624		0.3217
																															-0.701485		0.322025
																															1.47407		0.32062
																															-0.0363694		0.333139
																															1.08732		0.333927
																															-0.203623		0.335851
																															-0.080519		0.342284
																															-0.230999		0.345379
																															0.924709		0.349298
																															1.01963		0.34944
																															0.630342		0.357576
																															1.12014		0.358501
																															0.798043		0.36464
																															-0.0174249		0.363585
																															0.574859		0.363386
																															0.850831		0.369693
																															-0.315753		0.371061
																															0.724351		0.375206
																															-0.534714		0.390712
																															-0.0650487		0.39019
																															-0.310808		0.389286
																															1.07367		0.388519
																															-0.365393		0.386819
																															-0.121892		0.396721
																															1.05675		0.397864
																															-0.300807		0.3992
																															-0.0230528		0.397998
																															-0.0831469		0.412346
																															0.82743		0.41188
																															1.14182		0.41343
																															-0.099807		0.413813
																															0.943615		0.413132
																															0.55645		0.420765
																															-0.531363		0.428306
																															0.93521		0.428688
																															-0.0666231		0.451207
																															-0.232336		0.457049
																															1.10261		0.456827
																															0.754739		0.469493
																															0.507253		0.47168
																															-0.142216		0.471642
																															0.880956		0.475633
																															-0.286801		0.473599
																															0.938789		0.474731
																															0.548855		0.478863
																															0.550697		0.484471
																															0.65364		0.482811
																															0.738733		0.496818
																															0.491371		0.503885
																															0.0308795		0.517104
																															0.638655		0.533426
																															-0.141602		0.532242
																															0.645768		0.532291
																															1.13235		0.561284
																															0.642603		0.56721
																															0.753983		0.567384
																															-0.0559647		0.574482
																															0.602268		0.576818
																															0.750938		0.583633
																															-0.215147		0.582292
																															0.715727		0.588203
																															0.582012		0.602524
																															0.837984		0.603554
																															0.713524		0.601495
																															-0.0992149		0.629569
																															0.0885613		0.629165
																															0.747785		0.628402
																															-0.0271769		0.627053
																															-0.0599091		0.627619
																															0.624847		0.631948
																															-0.24612		0.630565
																															-0.118123		0.637292
																															0.4503		0.637373
																															0.479403		0.640788
																															0.545718		0.639212
																															0.621317		0.642003
																															0.101608		0.640911
																															0.0458662		0.639059
																															0.415895		0.637576
																															0.00052115		0.641128
																															0.119361		0.639471
																															0.725794		0.64444
																															0.0650289		0.645896
																															0.619943		0.64473
																															0.818379		0.644093
																															0.44875		0.643291
																															0.0949372		0.652652
																															0.559546		0.655894
																															0.511217		0.656143
																															0.597476		0.6607
																															0.668847		0.669234
																															0.127542		0.675563
																															0.504165		0.675761
																															-0.0518312		0.674851
																															-0.0256962		0.674335
																															-0.0457612		0.696328
																															-0.0162745		0.699576
																															0.550078		0.698708
																															0.53979		0.702649
																															0.535146		0.703411
																															0.685725		0.704408
																															0.140166		0.704514
																															0.577627		0.717635
																															0.480353		0.715793
																															0.100452		0.714853
																															0.140356		0.714059
																															0.14822		0.714137
																															0.142605		0.717009
																															0.411531		0.728675
																															0.587484		0.728912
																															0.0122997		0.727272
																															0.114353		0.730556
																															0.447326		0.750992
																															0.550094		0.795482
																															0.128729		0.801471
																															0.112238		0.805156
																															0.421491		0.805398
																															0.0906172		0.803535
																															0.375858		0.803099
																															0.0926849		0.809842
																															0.0865505		0.815374
																															0.375334		0.815989
																															0.116538		0.814224
																															0.112903		0.817981
																															0.460476		0.815463
																															0.372685		0.82894
																															0.359893		0.82849
																															0.197367		0.85178
																															0.333592		0.868435
																															0.13435		0.870417
																															0.346382		0.868217
																															0.139051		0.872417
																															0.0454027		0.870364
																															0.159463		0.873672
																															0.367543		0.889125
																															0.193035		0.888282
																															0.105868		0.896865
																															0.218684		0.895069
																															0.312964		0.898056
																															0.32711		0.899833
																															0.197059		0.900098
																															0.35901		0.898616
																															0.215789		0.900823
																															0.355583		0.910278
																															0.225804		0.910435
																															0.1863		0.920758
																															0.16433		0.922885
																															0.22245		0.931164
																															0.233089		0.929918
																															0.228744		0.928019
																															0.22841		0.928423
																															0.324713		0.927717
																															0.308096		0.925913
																															0.308188		0.92546
																															0.283696		0.961
																															0.287114		0.976986
																															0.281157		0.975993
																															0.290271		0.978648
																															0.246571		0.987056
																															0.275319		0.991766
																															0.257607		0.992844
																															0.25368		0.992171
																															0.267515		0.995508
																															-3.60408		6.1712e-12
																															-1.93495		4.751e-08
																															-1.8504		8.6605e-08
																															-1.5143		1.5581e-07
																															-1.46355		1.5231e-07
																															-1.43117		1.6659e-07
																															-1.44615		3.9326e-07
																															-1.65643		4.4372e-07
																															-1.47799		3.9604e-07
																															-2.29415		1.2231e-06
																															-1.87376		1.3302e-06
																															-1.12822		2.008e-06
																															1.72841		5.186e-06
																															-1.00589		5.3238e-06
																															-1.78627		6.3633e-06
																															-0.960445		6.9027e-06
																															-1.13587		1.0626e-05
																															-1.34203		1.0584e-05
																															-2.01511		2.5087e-05
																															-1.75621		2.5541e-05
																															0.933502		5.2598e-05
																															1.17615		5.1204e-05
																															-1.7523		6.1656e-05
																															0.907191		6.9125e-05
																															-2.76613		8.4797e-05
																															0.950844		0.00011517
																															-1.60566		0.0001188
																															-1.79593		0.00017492
																															-2.47048		0.00017498
																															-1.31763		0.00017649
																															-0.74052		0.00019009
																															-0.649687		0.00020016
																															-2.24161		0.00021319
																															-1.47195		0.00020808
																															-1.16372		0.00021087
																															0.760668		0.00023945
																															-0.617012		0.00027058
																															-2.28027		0.00026982
																															-1.07858		0.0003331
																															-1.34396		0.00044461
																															-0.734665		0.00043473
																															-1.72735		0.0004947
																															-1.58467		0.00053139
																															-0.695648		0.00062944
																															-1.91857		0.0006588
																															0.676423		0.00066099
																															-1.72186		0.0006915
																															-1.44596		0.00069599
																															-3.02033		0.00069822
																															-1.83176		0.00074806
																															-1.59181		0.00105715
																															-1.33456		0.00108558
																															0.686109		0.00109909
																															-1.85782		0.00132839
																															0.621216		0.00133497
																															-1.5674		0.00132129
																															0.747769		0.00132658
																															-1.8489		0.00131577
																															-0.48303		0.00130735
																															-0.78857		0.00131654
																															-1.39295		0.00164649
																															-2.08051		0.0017361
																															-1.59395		0.00182679
																															-1.70427		0.0022372
																															0.656557		0.0022095
																															-1.10271		0.00223679
																															-0.919983		0.00246844
																															-0.92249		0.00277985
																															1.74965		0.00276923
																															-1.34223		0.00286421
																															-1.06973		0.00308702
																															-1.5927		0.00331148
																															-1.70246		0.00337663
																															-0.409272		0.00360834
																															0.669208		0.0037254
																															-2.67128		0.00398164
																															-0.956844		0.00409555
																															-1.83298		0.00488586
																															-0.859212		0.00485624
																															-0.435893		0.00487922
																															-1.34791		0.00525269
																															-2.00777		0.00561217
																															0.719309		0.00619556
																															0.5964		0.00646951
																															-1.10016		0.00657303
																															-0.679638		0.00730583
																															-2.42939		0.00753413
																															-0.857944		0.00749621
																															-0.427374		0.00768215
																															-1.99674		0.00861524
																															-1.10436		0.00909791
																															-1.27036		0.00966754
																															0.600037		0.0104703
																															-2.45365		0.0107138
																															-1.31145		0.0107288
																															1.19002		0.0108074
																															-2.15641		0.0107744
																															1.10576		0.0108576
																															-0.542965		0.010888
																															-1.24357		0.014906
																															-0.947401		0.0148514
																															0.453595		0.0155551
																															-0.824435		0.0163948
																															-1.24039		0.0165953
																															-1.49646		0.0173025
																															0.713579		0.0179076
																															-1.33462		0.0180295
																															-1.48204		0.0187515
																															-0.363438		0.0186766
																															0.689275		0.0190419
																															0.986134		0.0190511
																															0.481654		0.0196777
																															-0.51676		0.0199738
																															-0.819877		0.0198145
																															-0.912468		0.0222766
																															-0.848008		0.0235301
																															-0.324018		0.0238711
																															-1.54391		0.0237912
																															-1.31076		0.0236282
																															-0.436792		0.0237828
																															-0.894584		0.0259372
																															-0.803311		0.025733
																															-1.20293		0.0258418
																															-1.61165		0.0265342
																															-3.16795		0.026418
																															0.65711		0.0279165
																															-0.420714		0.0306049
																															-0.465513		0.0313553
																															-0.393775		0.0314823
																															-1.29387		0.0316284
																															-0.455362		0.0336149
																															0.9316		0.0336305
																															-0.255413		0.0339909
																															-1.29381		0.0373075
																															-0.723922		0.0374989
																															0.801868		0.0372508
																															0.972554		0.0393023
																															-0.911174		0.0421583
																															-0.823677		0.0428897
																															-0.741974		0.0465694
																															-1.29376		0.0471638
																															-0.693422		0.04926
																															0.425204		0.0515824
																															-0.333358		0.052725
																															-0.791683		0.0579901
																															-0.462183		0.0582432
																															-0.747282		0.0587566
																															-0.860456		0.0630618
																															0.614042		0.0690016
																															-0.80237		0.0688585
																															-0.622367		0.0690588
																															-0.806598		0.0714511
																															-0.507056		0.0727154
																															0.759386		0.0755221
																															-0.245498		0.0817146
																															0.475109		0.0858697
																															0.725956		0.087521
																															-1.20497		0.0878894
																															0.579634		0.0882061
																															0.91024		0.0887249
																															-1.02465		0.0905179
																															0.949783		0.0921037
																															0.569717		0.0919224
																															0.459829		0.0931478
																															0.374861		0.0976601
																															-0.729047		0.100525
																															1.04595		0.100595
																															-0.664809		0.10361
																															-0.500443		0.10577
																															0.296914		0.10932
																															-0.66102		0.110957
																															0.305752		0.11898
																															-0.390311		0.118484
																															-1.05612		0.122285
																															-1.31762		0.125025
																															-0.658086		0.12505
																															-1.78004		0.128169
																															-0.808903		0.127867
																															0.494923		0.134885
																															-0.433086		0.134377
																															1.03897		0.133862
																															-0.720635		0.1335
																															-1.44018		0.134601
																															0.284961		0.134107
																															0.734093		0.134643
																															-0.442989		0.13412
																															-0.848463		0.136779
																															-0.37403		0.136578
																															0.453981		0.137895
																															-2.70065		0.137249
																															-0.722949		0.136634
																															-1.10308		0.138456
																															-0.183784		0.146907
																															-0.373325		0.151529
																															-0.528551		0.152259
																															0.53053		0.151824
																															0.273684		0.153836
																															-0.544762		0.1553
																															-0.299488		0.162546
																															-0.392215		0.165191
																															-0.173136		0.168412
																															0.568056		0.168574
																															-0.165005		0.170303
																															-0.431306		0.171431
																															-0.613766		0.176339
																															-1.38725		0.177329
																															-0.749091		0.178947
																															-0.410841		0.178267
																															0.5343		0.177808
																															0.427761		0.17903
																															0.541709		0.182251
																															0.311875		0.181993
																															0.416932		0.182724
																															-0.6282		0.199602
																															0.35833		0.200556
																															-0.22272		0.199794
																															0.33036		0.199131
																															-0.108859		0.209208
																															0.551269		0.222267
																															0.812692		0.225433
																															-0.343238		0.227248
																															0.383863		0.226337
																															0.637485		0.227013
																															-0.495462		0.226838
																															0.28768		0.229027
																															0.37796		0.233169
																															-0.448752		0.233956
																															-0.305188		0.234255
																															-0.711624		0.233694
																															0.302137		0.238967
																															-0.62595		0.242032
																															0.332676		0.242301
																															0.276257		0.244176
																															0.412459		0.244906
																															-0.116311		0.244117
																															-0.246202		0.243222
																															-0.811335		0.2426
																															0.421573		0.242253
																															0.885824		0.253512
																															0.280634		0.257477
																															-0.659415		0.260456
																															0.978514		0.259855
																															0.224885		0.26626
																															0.308247		0.267197
																															0.333059		0.272696
																															0.377852		0.276903
																															-0.150072		0.279947
																															0.549107		0.279951
																															0.391746		0.279487
																															-0.108494		0.287582
																															0.607466		0.293777
																															-0.503867		0.298705
																															0.361393		0.297826
																															-0.149122		0.297591
																															-0.509974		0.29821
																															0.449542		0.297804
																															0.363761		0.300246
																															0.31169		0.30017
																															-0.341993		0.302546
																															0.345983		0.309106
																															-0.079142		0.320182
																															0.401695		0.322809
																															-0.337184		0.331283
																															-0.293329		0.334593
																															0.457902		0.34371
																															-0.0575038		0.343736
																															-0.433214		0.344996
																															0.277607		0.364152
																															-0.163292		0.386888
																															-0.322809		0.395137
																															-0.140066		0.400931
																															0.333229		0.408717
																															0.267554		0.422713
																															-0.390237		0.430713
																															0.526138		0.430755
																															-0.156343		0.435054
																															0.414172		0.437243
																															0.386377		0.437428
																															-0.296229		0.446889
																															-0.208303		0.448324
																															-0.282638		0.448729
																															0.493973		0.460155
																															0.361042		0.46485
																															0.200825		0.466143
																															-0.180155		0.474114
																															0.36605		0.474949
																															-0.325759		0.474487
																															-0.271905		0.480926
																															0.240225		0.480565
																															-0.306433		0.479616
																															-0.038443		0.489701
																															0.264537		0.518329
																															-0.117822		0.520167
																															0.213026		0.521204
																															-0.2215		0.521339
																															0.27346		0.525109
																															-0.0395911		0.527689
																															0.213969		0.526441
																															-0.106163		0.525586
																															-0.0664479		0.549573
																															-0.0857704		0.568386
																															0.319441		0.570392
																															0.177093		0.571684
																															-0.188476		0.594373
																															0.213365		0.5969
																															0.247444		0.609605
																															0.141266		0.62898
																															-0.183499		0.637793
																															-0.0157173		0.674881
																															-0.0895006		0.676565
																															-0.0563674		0.679683
																															-0.0909236		0.696107
																															0.199645		0.706222
																															-0.0604443		0.705362
																															-0.0275335		0.703685
																															0.210134		0.704189
																															0.252233		0.703498
																															0.189511		0.701477
																															-0.0456402		0.709283
																															-0.0030399		0.722586
																															0.0130125		0.733319
																															-0.0701373		0.739174
																															-0.0562073		0.777292
																															0.125406		0.778353
																															0.0050681		0.776112
																															0.0236954		0.786631
																															-0.0011024		0.797294
																															-0.0754914		0.798713
																															0.144016		0.796587
																															0.107731		0.802927
																															0.17641		0.81591
																															-0.0330986		0.837318
																															0.133151		0.840156
																															0.12294		0.843995
																															0.00870291		0.843448
																															0.0934334		0.846376
																															0.15478		0.866297
																															0.0285735		0.875836
																															0.00870374		0.884612
																															0.0253241		0.884408
																															0.0470932		0.921693
																															0.0530321		0.924176
																															0.0523277		0.947896
																															0.0477043		0.954093
																															0.0595912		0.987091
																															0.0638394		0.987368
																															0.0671084		0.996928
																															0.0686773		0.997948
																															-3.83585		3.2155e-12
																															-2.87645		1.514e-11
																															-2.18895		3.1406e-10
																															-2.18043		5.5879e-10
																															-2.00279		6.6073e-10
																															-2.05147		9.6101e-10
																															-3.37418		1.1253e-09
																															-3.09453		1.9473e-09
																															-1.61825		9.1024e-09
																															-1.79663		8.68e-09
																															-1.76862		9.4821e-09
																															-1.99334		1.24e-08
																															-1.42653		2.7278e-08
																															-1.41026		4.9579e-08
																															-1.44613		6.0355e-08
																															-1.24433		1.0647e-07
																															-2.09949		2.4989e-07
																															1.25981		2.9029e-07
																															-1.62504		5.8724e-07
																															-1.10181		8.7648e-07
																															1.09699		1.064e-06
																															-1.01993		1.4814e-06
																															-1.26273		1.8437e-06
																															-1.62614		2.4548e-06
																															-2.22737		2.6765e-06
																															-1.95451		2.686e-06
																															-0.998229		2.5942e-06
																															-2.08795		2.7372e-06
																															0.893862		6.8469e-06
																															-1.38335		7.6523e-06
																															-0.968327		1.2401e-05
																															-0.704838		4.8861e-05
																															-2.06868		5.7689e-05
																															-1.01862		5.9101e-05
																															-1.78322		7.6503e-05
																															0.982077		7.6147e-05
																															-0.705803		0.0001253
																															0.629784		0.00013693
																															-1.74728		0.00018171
																															0.818792		0.00020572
																															-1.24325		0.00025133
																															-0.984484		0.00032708
																															-0.675946		0.00042138
																															-0.638403		0.00047878
																															0.517357		0.00086048
																															-1.52032		0.00088258
																															-1.51849		0.00091587
																															-1.64518		0.00127123
																															0.489064		0.00157247
																															-1.15521		0.00166908
																															-1.67298		0.00256777
																															-1.35759		0.00254125
																															0.443194		0.00287255
																															-1.47053		0.0029233
																															-2.30065		0.00331955
																															-1.20312		0.00426812
																															0.868068		0.00513777
																															-0.585924		0.00508915
																															1.04918		0.00569045
																															-0.761302		0.00617514
																															-1.25393		0.00698832
																															-1.29666		0.00688237
																															0.387828		0.00853977
																															-1.40167		0.008988
																															-0.709615		0.00927194
																															0.38743		0.00935682
																															1.07631		0.00949266
																															-1.48463		0.0106282
																															0.36002		0.0114051
																															-0.708691		0.0120362
																															-0.84043		0.0145226
																															0.582704		0.014356
																															-0.565519		0.0145049
																															-1.19056		0.0148523
																															0.982966		0.0158796
																															0.833872		0.0168273
																															-1.73142		0.0170149
																															-1.46543		0.0178957
																															0.530249		0.0179624
																															0.79466		0.0203399
																															-0.976301		0.0202127
																															-0.379455		0.0212937
																															-1.29972		0.0234523
																															0.868185		0.024593
																															0.781261		0.0249232
																															-0.600346		0.0247543
																															-1.40831		0.0245171
																															0.509238		0.0253614
																															0.788738		0.0274727
																															-2.26404		0.0314887
																															-0.713925		0.0337282
																															0.670951		0.0334289
																															-1.35993		0.0340561
																															-2.15597		0.0350556
																															0.687206		0.0369819
																															-0.633537		0.0370184
																															0.450839		0.0379892
																															-1.39077		0.0378032
																															-1.59032		0.038128
																															1.55165		0.0379915
																															1.61665		0.0380884
																															1.07672		0.0384568
																															-0.28149		0.039761
																															-1.1824		0.042393
																															-0.777802		0.0423511
																															0.704817		0.0447214
																															0.807558		0.0452303
																															-0.391345		0.0452497
																															0.683458		0.0493173
																															1.03093		0.0489692
																															-0.716965		0.0541055
																															0.820743		0.0537178
																															-0.74179		0.0534073
																															1.21991		0.0542226
																															-3.07678		0.056451
																															1.27552		0.0591239
																															-1.36101		0.058897
																															0.39754		0.0640431
																															0.683447		0.0651997
																															0.51393		0.0677729
																															0.890746		0.0705656
																															-0.412534		0.0754668
																															0.700187		0.0759098
																															-1.39144		0.0761972
																															-1.89356		0.0785088
																															0.729287		0.0817605
																															-1.07184		0.0927842
																															-0.642026		0.0931614
																															-1.12902		0.0925493
																															-1.27637		0.0928862
																															0.349314		0.0928882
																															-1.10537		0.0981083
																															0.707737		0.0992497
																															-1.39866		0.10176
																															-0.953328		0.103144
																															0.66787		0.103271
																															0.290104		0.102704
																															-0.868004		0.104698
																															0.210081		0.105513
																															0.7269		0.107404
																															-1.18979		0.112659
																															-2.37054		0.112404
																															0.349772		0.116822
																															0.719986		0.118216
																															-0.368868		0.119477
																															-0.466275		0.120175
																															0.352877		0.123294
																															0.443622		0.12262
																															0.378851		0.122571
																															-0.495818		0.121834
																															0.762975		0.121918
																															-0.576096		0.126313
																															-0.960899		0.128491
																															0.823965		0.127702
																															0.800886		0.131769
																															0.57098		0.135357
																															-0.486333		0.135524
																															-1.90285		0.140283
																															0.313032		0.143849
																															-1.58505		0.144367
																															-0.971854		0.144934
																															0.685917		0.145161
																															-1.09825		0.15151
																															-1.20858		0.155619
																															0.63519		0.155257
																															-1.73348		0.15459
																															-0.489382		0.16627
																															0.592415		0.172588
																															-0.178446		0.172808
																															-0.891633		0.176392
																															0.357544		0.179401
																															-0.947269		0.180813
																															1.16102		0.182719
																															-0.394639		0.189485
																															0.278635		0.20146
																															0.386355		0.207622
																															-0.294843		0.206968
																															0.620362		0.206135
																															0.622577		0.20775
																															-0.681049		0.212327
																															-0.233942		0.213953
																															0.347875		0.213012
																															-0.721057		0.213841
																															0.570633		0.215247
																															-0.392568		0.224088
																															0.712233		0.233864
																															-0.729645		0.232749
																															0.377388		0.235979
																															-0.601628		0.235031
																															0.611834		0.234705
																															0.468661		0.234204
																															-0.436355		0.234548
																															0.354232		0.237264
																															0.342708		0.25447
																															0.43238		0.25558
																															-0.423981		0.263822
																															-0.579974		0.269182
																															-0.582429		0.270146
																															-0.638761		0.269409
																															-0.599368		0.271299
																															0.616375		0.285467
																															0.398212		0.294949
																															0.352656		0.295359
																															0.308135		0.300701
																															0.450389		0.340149
																															0.301369		0.342067
																															-0.45194		0.343117
																															0.583914		0.347034
																															0.411755		0.346764
																															0.2867		0.346746
																															-0.505146		0.353772
																															-0.170494		0.358154
																															-0.72621		0.357269
																															0.662908		0.358466
																															-0.33666		0.358779
																															-0.294787		0.369193
																															0.48942		0.369503
																															0.321927		0.372068
																															-0.629178		0.371077
																															-0.51484		0.369677
																															-0.49326		0.378303
																															0.185022		0.376903
																															0.657866		0.380427
																															0.243165		0.399031
																															0.210376		0.399144
																															0.336535		0.397886
																															-0.359876		0.396464
																															0.435114		0.398414
																															-0.153018		0.40313
																															0.525474		0.402691
																															-0.339366		0.402144
																															0.267142		0.402241
																															0.340801		0.404605
																															0.477729		0.413881
																															0.351608		0.412444
																															-0.404859		0.413475
																															0.193282		0.482784
																															-0.535682		0.484203
																															0.49251		0.490113
																															0.146962		0.500511
																															-0.218068		0.501671
																															-0.451309		0.514791
																															0.305174		0.516479
																															-0.19298		0.521302
																															0.157526		0.520228
																															-0.457245		0.543219
																															-0.197511		0.546027
																															-0.196362		0.544793
																															0.254414		0.5499
																															0.181128		0.564296
																															-0.216428		0.563471
																															-0.159019		0.569516
																															0.120773		0.573947
																															0.174977		0.574235
																															0.247117		0.572922
																															0.123196		0.573777
																															-0.25463		0.576438
																															-0.36698		0.582222
																															0.300031		0.583791
																															-0.276915		0.587335
																															-0.218033		0.58975
																															-0.368131		0.590187
																															0.130098		0.589052
																															0.132347		0.589331
																															-0.361157		0.588766
																															0.116454		0.588335
																															0.341131		0.590755
																															-0.0872437		0.592204
																															0.202249		0.59131
																															-0.227127		0.594664
																															-0.176119		0.59331
																															0.0772369		0.592589
																															-0.132795		0.591076
																															0.261764		0.597629
																															-0.106251		0.598036
																															0.151202		0.601493
																															0.216688		0.610425
																															-0.216882		0.614163
																															0.284578		0.614059
																															0.251477		0.617969
																															0.276441		0.621675
																															0.316346		0.619661
																															0.131895		0.6189
																															0.182461		0.625187
																															0.0885442		0.623435
																															-0.303791		0.630197
																															-0.0763083		0.630324
																															0.234272		0.636722
																															-0.263437		0.634979
																															-0.192089		0.641216
																															0.1776		0.640824
																															-0.136124		0.642274
																															-0.114681		0.648528
																															-0.274542		0.649991
																															0.080301		0.668735
																															-0.166939		0.723529
																															0.178635		0.722907
																															-0.0548098		0.734245
																															0.289096		0.731993
																															0.098558		0.752039
																															-0.133027		0.749751
																															-0.161459		0.755013
																															0.144144		0.759233
																															-0.136413		0.764318
																															0.167976		0.765766
																															0.125612		0.763409
																															-0.0791656		0.768006
																															-0.181355		0.769066
																															-0.0585279		0.7701
																															-0.110438		0.771871
																															-0.0961141		0.773548
																															0.149797		0.776025
																															0.0616575		0.78811
																															0.10483		0.807042
																															0.184634		0.813744
																															0.0482667		0.821617
																															0.0305543		0.833447
																															0.0897061		0.836897
																															-0.112957		0.83762
																															-0.0438798		0.836468
																															0.0977336		0.833941
																															0.12508		0.832468
																															0.0684939		0.833119
																															0.0689118		0.8308
																															-0.0503304		0.837588
																															-0.0717929		0.841303
																															0.0785491		0.842966
																															-0.0710692		0.84161
																															-0.0498091		0.841155
																															0.0519147		0.847518
																															-0.0236698		0.848916
																															-0.0830797		0.855435
																															0.121838		0.86163
																															0.067103		0.865626
																															0.0365987		0.874433
																															-0.0671656		0.875561
																															-0.0447996		0.88403
																															0.0537999		0.892054
																															-0.0551875		0.892692
																															0.0517774		0.89424
																															0.0284547		0.913133
																															-0.0502996		0.910997
																															-0.0708629		0.911807
																															0.0236978		0.915139
																															-0.0411018		0.928455
																															-0.0118346		0.942719
																															-0.0260646		0.944964
																															0.01264		0.960184
																															-0.0153973		0.976919
																															-1.78563		7.8077e-08
																															-1.69341		1.0701e-07
																															-2.61589		2.2263e-07
																															-2.33426		7.6769e-07
																															-1.31146		9.0204e-07
																															-1.43561		2.3786e-06
																															-1.03082		9.506e-06
																															-3.53676		1e-05
																															-1.43883		9.2476e-06
																															-1.37899		1.4922e-05
																															-1.53135		2.6016e-05
																															-0.947875		6.8136e-05
																															0.805261		0.0002952
																															-0.956325		0.00028083
																															0.894175		0.00028247
																															-1.34791		0.00064214
																															-1.35715		0.00068947
																															0.722867		0.00101434
																															-0.877123		0.00141722
																															-1.29448		0.00145449
																															-0.560968		0.00175374
																															0.692592		0.00191993
																															-0.624893		0.00201657
																															-0.85592		0.00504116
																															-0.611855		0.00534521
																															-2.84144		0.0110998
																															-0.461901		0.0140099
																															-0.603454		0.0157747
																															-1.14045		0.0165992
																															-0.964106		0.0253673
																															-1.11122		0.0262434
																															1.41821		0.0254747
																															-1.95653		0.0306814
																															-0.821447		0.0339889
																															0.462702		0.0354093
																															-1.79481		0.0355493
																															-0.732891		0.0347182
																															-1.24831		0.0355589
																															-2.27453		0.0349689
																															-1.69583		0.0367561
																															0.684784		0.0385574
																															-1.57476		0.0385243
																															-2.90456		0.0392527
																															-1.6605		0.0435215
																															-0.854376		0.0436649
																															-0.959989		0.0429276
																															-2.97869		0.0479779
																															-1.53376		0.0492968
																															-3.15982		0.0506527
																															-1.18217		0.0501696
																															-0.999953		0.0524187
																															-1.28746		0.0562117
																															0.621082		0.0588212
																															-1.64059		0.0600439
																															-0.497846		0.0643989
																															-1.22509		0.0690644
																															0.378852		0.0682933
																															0.578449		0.0697193
																															-0.38155		0.071289
																															-1.33038		0.0729726
																															-1.89329		0.0825709
																															-1.16649		0.0833924
																															-1.13264		0.0828696
																															1.06984		0.0832116
																															-0.577765		0.0831542
																															-0.669468		0.0824758
																															-2.58908		0.0846955
																															1.1094		0.0835646
																															-1.12221		0.0829545
																															-0.87722		0.0960389
																															-0.865533		0.0958203
																															-1.36072		0.0945869
																															-0.476903		0.0937006
																															-0.39925		0.0949574
																															0.722398		0.0976651
																															-1.77279		0.101942
																															-0.401351		0.104798
																															-0.755253		0.106165
																															-0.94161		0.108451
																															-0.239527		0.108703
																															2.9809		0.107866
																															-1.63954		0.110454
																															-0.24038		0.114283
																															-1.16668		0.12522
																															-0.350818		0.124196
																															-0.546785		0.127586
																															0.465364		0.126275
																															1.37096		0.130564
																															-1.09806		0.133166
																															-1.28358		0.132405
																															-1.50406		0.134567
																															0.515743		0.134844
																															-1.88688		0.133741
																															-1.46903		0.137026
																															-0.437383		0.139331
																															-0.865671		0.160128
																															-1.51132		0.160825
																															0.595673		0.171474
																															-0.407763		0.170714
																															-1.48009		0.169406
																															-2.01591		0.173531
																															-2.05107		0.176134
																															-0.282848		0.177898
																															0.378533		0.176958
																															1.21584		0.181343
																															0.331244		0.179976
																															-0.80986		0.18793
																															-0.734822		0.201434
																															-0.826373		0.203602
																															-0.661528		0.205124
																															-1.3963		0.2038
																															-0.584629		0.207746
																															-0.629874		0.207812
																															0.366784		0.228654
																															-2.30678		0.228229
																															-0.549947		0.226482
																															-0.855528		0.227143
																															-0.667932		0.230112
																															-0.836388		0.232945
																															-0.481992		0.233067
																															-0.908338		0.233394
																															-0.70919		0.236639
																															-0.313767		0.238446
																															-0.817044		0.241244
																															-0.339312		0.244992
																															-0.47289		0.247953
																															-0.293806		0.250791
																															-0.462463		0.249515
																															-0.627538		0.251945
																															0.624047		0.25049
																															0.676038		0.248898
																															-0.721027		0.256098
																															-0.680332		0.256378
																															0.847016		0.255425
																															0.868356		0.255371
																															0.244732		0.254376
																															-2.06725		0.256915
																															-1.32455		0.261703
																															0.685134		0.266161
																															0.798321		0.269048
																															-0.632988		0.268484
																															-1.3121		0.273656
																															0.908235		0.280151
																															0.507565		0.287227
																															-0.646671		0.286238
																															-1.97602		0.292918
																															0.358548		0.293734
																															0.269843		0.307383
																															0.621166		0.30582
																															-0.60563		0.305558
																															-0.342072		0.305876
																															-0.615247		0.312964
																															-0.708314		0.312514
																															-1.92711		0.330175
																															-0.964693		0.330206
																															-2.00685		0.338113
																															-0.908356		0.341403
																															0.615951		0.34333
																															0.506717		0.351455
																															-0.610267		0.350494
																															0.993214		0.348646
																															-0.597846		0.355118
																															-1.59611		0.376516
																															-0.31601		0.377599
																															0.458254		0.379156
																															-0.947426		0.378021
																															-0.224299		0.387545
																															-0.467049		0.390995
																															-0.281936		0.396551
																															-1.52491		0.39961
																															-0.128383		0.406686
																															-0.460043		0.407264
																															-0.60496		0.421616
																															-0.276173		0.419727
																															0.437897		0.417414
																															-0.155408		0.42402
																															0.530477		0.423076
																															-0.250967		0.427618
																															-0.834803		0.433176
																															0.489404		0.43125
																															1.31529		0.429474
																															-0.86201		0.431975
																															-0.781458		0.434294
																															-0.194009		0.432732
																															-0.759037		0.433041
																															0.411445		0.435576
																															-0.790859		0.4352
																															0.586796		0.444785
																															0.574267		0.448344
																															-0.461137		0.446573
																															-0.423874		0.454617
																															-0.172491		0.454743
																															0.458592		0.464385
																															-0.270917		0.463649
																															-0.34204		0.469944
																															-0.160409		0.478322
																															-0.46979		0.491167
																															-0.337158		0.497729
																															-0.813729		0.497704
																															0.495512		0.514017
																															0.505497		0.512912
																															-0.839856		0.515197
																															0.800799		0.514678
																															0.203237		0.5214
																															0.27465		0.523089
																															0.196952		0.529632
																															-0.132237		0.531523
																															0.394462		0.531437
																															0.67842		0.543916
																															-0.593503		0.541816
																															0.285422		0.549866
																															0.513832		0.547382
																															0.413509		0.568023
																															0.340165		0.574488
																															0.213253		0.57555
																															0.649669		0.577167
																															0.263502		0.575663
																															-0.292984		0.578328
																															-0.335635		0.581248
																															0.203727		0.584867
																															-0.235173		0.584469
																															0.198149		0.583678
[truncated: 6,208 more rows]

## Sheet: Supplementary figures
Supplementary fig1c
female BALB/c (n=6)	Days	Vehicle
	5	80.24	64.08	90.91	55.4	93.2	44.18
	7	270.58	328.9	257.73	253.57	271.36	165.66
	9	432.86	490.41	471.85	356.82	363.57	238.11
	11	530.01	715.1	702.47	483.31	497.69	346.73
	13	670	946.72	992.02	602.02	719.61	459.21
	15	909.65	1084.56	1241.47	1043.28	1053.54	527.54
	17	1267.21	1460.32	1357.01	1165.61	1197.41	752.55
	19	1480.91	1516.44	1596.43	1278.77	1620.81	798.92
	21	1519.74	1614.19	1778.71	1273.65	1574.43	771.85
	23	1667.86	1506.96	1821.81	1441.12	1720.77	813.43
	Days	Cisplatin
	5	59.2	45.73	62.25	86.19	81.4	51.06
	7	129.45	150.86	339.24	145.49	189.82	212.34
	9	127.88	136.71	286.09	181.52	198.66	242.3
	11	254.49	243.08	530.93	269.05	267.01	408.81
	13	352.87	387.26	723.21	304.5	373.52	556.65
	15	422.83	479.95	689.9	339.24	613.57	875.59
	17	405	330.76	791.14	440.01	580.24	1144.77
	19	428.41	435.17	981.79	452.39	776.82	1123.56
	21	452.41	537.5	825.68	528.45	631.02	1086.43
	23	455.65	707.88	1027.44	492.99	762.68	1165.15
	Days	Anti-PD-L1
	5	59.99	85.48	52.65	70.81	62.87	42.01
	7	142.17	233.46	91.66	123.91	161.88	238.49
	9	237.59	457.45	243.02	283.92	338.37	383.16
	11	350.07	571.56	376.03	516.54	381.05	476.79
	13	561.23	722.31	399.97	585.09	587.38	770.42
	15	605.07	887.82	533.32	594.76	849.38	898.11
	17	889.44	1079.56	619.62	837.84	1034.18	1123.63
	19	1090.04	1254.84	719.56	982.11	1462.36	1413.97
	21	1322.26	1185.69	761.56	1103.33	1237.29	1500.5
	23	1416.85	1140.22	999.35	1093.73	1713.85	1558.49
	Days	Combined
	5	94.23	62.31	50.58	73.49	56.29	40.02
	7	268.98	194.49	147.85	166.22	184.99	118.34
	9	242.76	128.27	148.55	199.07	169.73	139.72
	11	316.95	223.06	176.98	315.84	199.72	186.93
	13	324.42	224.83	196.51	358.48	212.94	185.4
	15	375.52	225.07	183.57	335.63	219.22	252.14
	17	397.64	368.05	256.33	446.81	367	231.93
	19	466.4	401.66	340.63	383.23	348.82	335.6
	21	478.17	404.19	267.14	648.14	295.32	191.47
	23	374.57	403.23	309.07	539.98	243.72	209.79
Supplementary fig1d
female BALB/c (n=5)
Supplementary fig1e
female BALB/c (n=5)	Vehicle						Cisplatin						Anti-PD-L1						Combined
Tumor nodules	128	101	100	94	131		51	50	59	35	76		105	97	106	98	142		17	19	4	30	34
	Vehicle						Cisplatin						Anti-PD-L1						Combined
Lung weights	0.5089	0.3977	0.5153	0.479	0.3346		0.2974	0.2828	0.2265	0.286	0.219		0.5742	0.3772	0.5717	0.3489	0.6421		0.1608	0.1574	0.1428	0.1462	0.189
Supplementary fig1f
female BALB/c (n=6)
CD8+ T cells (% of CD45+CD3+）	Vehicle						Cisplatin						Anti-PD-L1						Combined
	3.62	3.97	5.03	3.48	3.89	4.09	6.05	7.24	7.47	3.88	6.89	4.62	4.49	8.07	3.52	6.56	3.27	9.62	10.93	19.22	15.05	8.37	7.42	6.93
Supplementary fig1g
Gzmb + cells (% of CD8+）	Vehicle						Cisplatin						Anti-PD-L1						Combined
	28.77	48.83	54.64	48.26	49.97	49.87	67.3	70.33	58.92	38.73	61.31	38.95	37.37	54.05	50.42	51.29	50	38.04	74.08	74.83	61.56	62.25	62.09	61.63
Supplementary fig3
Supplementary fig4a
Supplementary fig4b
female BALB/c (n=7)	Days	Ctrl-KD+Vehicle
	5	111.23	119.23	101.83	102.42	105.62	89.77	97.22
	7	327.12	202.46	281.08	297.33	382.09	260.44	316.95
	9	573.03	425.49	444.15	331.95	701.68	646.66	405.15
	11	801.56	733.28	468.03	412.9	1055.27	778.76	401.44
	13	806.33	787.66	618.64	636.87	1173.1	815.75	462.78
	15	1081.76	727.38	760.36	1091	1279.05	1386.09	571.64
	17	1343.23	971.2	853.23	1276.67	1598.04	1842.77	589.36
	19	1738.59	785.17	912.38	1411.08	1703.23	1878.19	543.62
	21	1922.85	987.23	1110.29	1487.94	1904.58	1999.54	507.23
	Days	Ctrl-KD+anti-PD-L1
	5	128	114.6	101.8	108.04	91.74	96.48	82.26
	7	483.47	407.53	283.12	250.1	365.55	182.16	192.02
	9	658.34	403.99	392.12	398.73	236.4	206.37	296.11
	11	1014.41	472.29	538.78	589.32	255.17	276.76	405.92
	13	1180.68	738.49	409.72	540.85	284.85	259.2	373.24
	15	1290.15	612.83	575.32	572.66	511.96	332.65	495.26
	17	1416.55	760.39	597.39	828.45	557.22	424.14	522.49
	19	1748.86	950.24	609.78	913.15	707.44	422.66	685.07
	21	1845.21	976.23	822.7	1003.44	839.74	602.13	630.8
	Days	Ctrl-KD+anti-PD-L1+cisplatin
	5	166.63	160.92	115.74	143.49	96.77	160.71	122.88
	7	333.39	236.49	358.12	194.16	144.56	322.44	208.35
	9	209.98	130.22	262.35	437.32	171.77	501.21	199.63
	11	311.57	244.55	430.72	186.69	169.53	428.7	164.13
	13	299.17	222.71	369.64	236.72	165.28	475.65	175.31
	15	166.44	384.36	334.32	194.66	127.82	405.95	168.05
	17	170	216.43	420.66	143.82	155.04	463.9	151.26
	19	113.12	381.8	491.22	161.12	156.16	540.55	143.87
	21	155.12	447.76	694.53	270.36	268.79	539.86	171.84
	Days	ARIH1-KD+anti-PD-L1+cisplatin
	5	95.93	161.31	165.21	129.38	98.39	131.48	105.09
	7	295.13	420.14	470.28	282.21	261.67	358.44	281.99
	9	720.2	290.59	697.86	513.36	378.57	553.84	449.59
	11	354.07	1093.59	909.81	599.1	444.19	575.22	522.85
	13	304.22	1184.35	1424.55	651.68	532.74	690.18	585.96
	15	294.93	1118.24	1412.86	701.96	504.51	698.29	868.91
	17	313.86	1274.71	1441.55	638.99	380.47	897.64	820.8
	19	356.16	1440.06	1601.23	682.56	557.44	1010.94	814.26
	21	450.87	1701.3	1754.11	708.07	607.5	1117.84	887.34
Supplementary fig4c
female BALB/c (n=7)		Ctrl-KD+Vehicle		Ctrl-KD+Anti-PD-L1		Ctrl-KD+Cisplatin+anti-PD-L1		ARIH1-KD+Cisplatin+anti-PD-L1
		2.03		1.51		1.79		1.26
		0.77		0.24		1.21		1.63
		2.43		2.11		4.27		0.11
		0.46		0.37		3.89		1.22
		1.39		0.04		2.29		0.6
		0.18		0.74		2.06		0.47
		0.38		0.34		1.17		0.74
Supplementary fig4d
female BALB/c (n=7)		Ctrl-KD+Vehicle		Ctrl-KD+Anti-PD-L1		Ctrl-KD+Cisplatin+anti-PD-L1		ARIH1-KD+Cisplatin+anti-PD-L1
		12.66		27.59		62.53		4.76
		20.63		19.85		24.58		1.68
		20		31.97		13.66		9.09
		10		9.3		31.31		10.17
		21.05		13.04		40.34		16.46
		28.41		35.71		46.15		4.03
		22.07		26.62		33.13		33.08
																									Supplementary fig5a
																									4T1 cells
																									Days	CTRL					ARIH1-WT-OE
																									0	1.01944	1.0263	0.925349	0.891077	1.13784	0.94518	0.981875	0.911264	1.11198	1.04971
																									1	1.48741	1.62326	1.70862	1.50424	1.59023	1.43445	1.53897	1.45558	1.54676	1.39609
																									2	2.55558	1.99775	2.71705	2.20222	2.0937	1.86191	1.86129	2.08437	1.95601	2.26944
																									3	3.61964	3.75662	4.03851	4.63274	4.84119	2.63023	3.7824	4.2485	3.93071	3.46523
																									E0771 cells
																									Days	CTRL					ARIH1-WT-OE
																									0	1.0609	1.19696	1.08643	0.887637	0.768081	1.05838	1.02095	0.892938	0.930712	1.09702
																									1	1.83692	2.14048	2.33974	2.29771	2.26813	2.22098	2.33815	2.34514	2.59172	2.61971
																									2	3.19748	2.95775	2.50942	2.9702	2.28058	3.7197	3.21605	3.1391	2.81907	2.2612
																									3	4.93166	6.46969	3.94626	4.23581	3.65827	4.17789	4.91588	4.51191	4.17439	3.92256
																									4	5.10446	5.39867	4.69348	5.76761	5.31305	5.7693	4.94911	6.27645	5.80078	6.66119
																									B16-F10 cells
																									Days	CTRL					ARIH1-WT-OE
																									0	1.0975	0.921836	1.0153	1.01252	0.952851	1.06316	0.79271	1.08664	1.10577	0.951724
																									1	2.10431	2.03755	2.00278	2.32406	2.36718	2.20135	2.14669	2.08085	2.23738	2.68585
																									2	2.88317	3.9388	3.40612	3.75661	3.85396	4.59526	3.61881	3.66105	4.23748	3.67969
																									3	5.00974	4.22253	4.77608	4.46175	5.09318	5.03628	5.26237	5.13566	5.18908	5.55431
																									4	8.51321	8.46871	6.86787	7.81502	7.51599	8.01779	8.15444	7.9271	7.35937	6.92457
																									Supplementary fig5b
																									female nude mice (n=7)	Days	CTRL							Arih1-WT-OE
																										4	41.76	29.6595	25.6291	7.8125	7.8125	29.4	35.1124	33.915	7.8125	22.1272	18.944	27	35.2225	32.4
																										6	72.625	53.1781	61.489	13.5	25.3265	56.8978	83.0175	97.9136	46.8198	57.9458	36.5018	44.1	70.0744	85.0248
																										8	140.62	67.0602	118.024	26.6175	41.454	92.8287	115.371	150.567	58.9526	103.595	40.6296	75.2237	104.215	114.761
																										10	248.368	86.1372	209.918	61.8552	103.778	131.712	231.722	267.378	120.6	179.641	86.3879	145.408	150.129	159.324
																										12	330.198	147.313	256.95	89.908	159.011	213.957	296.787	417.203	200.973	302.012	94.0708	191.03	226.47	283.962
																										14	380.517	191.29	371.181	192.932	224.516	337.014	469.729	509.786	248.378	438.021	119.642	277.705	261.015	390.953
																										16	487.371	261.44	472.184	248.454	262.018	443.178	517.933	577.876	350.201	516.031	148.153	455.377	345.969	485.548
																										18	617.344	405.157	564.526	300.433	407.425	634.494	676.556	714.433	427.394	626.409	193.717	549.157	548.251	669.324
																										20	888.153	649.863	655.44	438.411	509.645	974.092	805.152	682.248	489.566	741.737	289.223	666.803	819.215	810.526
																										22	1069.49	475.24	818.339	548.894	554.057	1118.14	860.928	950.804	681.918	945.678	320.998	762.644	1013.93	891.28
																										24	1353.78	857.913	1026.94	746.221	732.688	1554.59	1055.99	1081.34	912.984	1108.54	356.579	1062.24	1402.39	1179.86
																									Supplementary fig5c
																									female nude mice (n=7)	Days	CTRL
																										4	41.76	29.6595	25.6291	7.8125	7.8125	29.4	35.1124
																										6	72.625	53.1781	61.489	13.5	25.3265	56.8978	83.0175
																										8	140.62	67.0602	118.024	26.6175	41.454	92.8287	115.371
																										10	248.368	86.1372	209.918	61.8552	103.778	131.712	231.722
																										12	330.198	147.313	256.95	89.908	159.011	213.957	296.787
																										14	380.517	191.29	371.181	192.932	224.516	337.014	469.729
																										16	487.371	261.44	472.184	248.454	262.018	443.178	517.933
																										18	617.344	405.157	564.526	300.433	407.425	634.494	676.556
																										20	888.153	649.863	655.44	438.411	509.645	974.092	805.152
																										22	1069.49	475.24	818.339	548.894	554.057	1118.14	860.928
																										24	1353.78	857.913	1026.94	746.221	732.688	1554.59	1055.99
																										Days	Arih1-WT-OE
																										4	33.915	7.8125	22.1272	18.944	27	35.2225	32.4
																										6	97.9136	46.8198	57.9458	36.5018	44.1	70.0744	85.0248
																										8	150.567	58.9526	103.595	40.6296	75.2237	104.215	114.761
																										10	267.378	120.6	179.641	86.3879	145.408	150.129	159.324
																										12	417.203	200.973	302.012	94.0708	191.03	226.47	283.962
																										14	509.786	248.378	438.021	119.642	277.705	261.015	390.953
																										16	577.876	350.201	516.031	148.153	455.377	345.969	485.548
																										18	714.433	427.394	626.409	193.717	549.157	548.251	669.324
																										20	682.248	489.566	741.737	289.223	666.803	819.215	810.526
																										22	950.804	681.918	945.678	320.998	762.644	1013.93	891.28
																										24	1081.34	912.984	1108.54	356.579	1062.24	1402.39	1179.86
Supplementary fig6a
female C57BL/6 mice (n=7, 7, 8, 8)							Tumor volume
DAYS	CTRL+lgG								CTRL+anti-PD-L1								ARIH1-WT-OE+anti-PD-L1									ARIH1-C355S-OE+anti-PD-L1
5	35.68	51.54	50.81	42.84	37.21	40.34	53.02		61.49	35.05	24.71	58.53	67.57	36.72	36.03		57.05	36.59	32.75	43.86	42.57	47.98	29.66	33.77		30.33	113.93	80.55	66.84	67.62	61.36	63.25	87.99
7	107.09	117.06	97.73	95.05	95.87	77.45	124.15		96.14	62.63	110.16	111.32	67.13	85.77	91.09		163.47	91.9	136.77	148.1	152.22	110.29	77.22	92.75		191.59	238.14	250.03	149.46	232.47	146.34	139.88	272.66
10	300.23	217.34	439.14	250.63	272.77	270.09	274.67		202.07	217.37	287.22	295.63	250.51	219.09	172.52		49.54	53.41	68.53	63.56	95.09	65.63	58.77	61.56		334.09	359.23	434.69	256.28	432.02	245.53	215.72	479.29
13	466.75	578.5	941.47	521.06	570.63	419.87	405.71		311.73	525.94	436.84	810.41	496.19	465	382.54		81.67	19.42	34.72	25	31.16	48.59	37.32	36.39		495.41	512.69	607.31	814.65	434.47	907.39	306.51	582.26
16	925.38	1016.04	1587.65	814.85	658.93	648.53	868.68		348.98	423.58	419.15	1145.01	832.75	719.71	640.77		33.79	22.02	57.97	26.29	4	37.67	41.14	4		602.15	1212.99	778.12	1022.03	852.96	779.09	689.84	1424.61
18	1095.77	1404.68	1811.34	1242.21	857.8	803.67	1226.28		443.96	725.55	593.42	1305.12	1060.23	1275.23	900.26		4	10.32	76.15	13.5	0	27.53	34.5	0		817.38	1369.06	894.91	1136.34	1192.09	1003.9	810.35	1480.52
Supplementary fig6b
Supplementary fig6c
female C57BL/6 mice (n=7, 7, 8, 8)
	Tumor weights
			CTRL+lgG					CTRL+anti-PD-L1					ARIH1-WT-OE+anti-PD-L1					ARIH1-C355S-OE+anti-PD-L1
			1.6537					1.0458					0.0106					2.0537
			0.7914					1.2678					0.0496					2.1646
			0.6006					0.411					0.0275					1.9048
			0.691					0.7695					0.0138					1.6428
			1.1684					0.8706					0.021					0.6947
			1.3404					0.8993					0					1.3465
			0.6113					0.6245					0					1.1127
													0					1.3356
Supplementary fig6d
female C57BL/6 mice (n=7, 7, 5, 8)	CTRL+lgG					CTRL+anti-PD-L1					ARIH1-WT-OE+anti-PD-L1					ARIH1-C355S-OE+anti-PD-L1
	3.35					5.72					14.37					3.9
	2.48					3.62					15.55					5.98
	3.39					3.84					6.71					5.43
	1.48					5.5					14.1					2.56
	3.9					5.65					10.51					5.08
	2.53					4.13										3.51
	5.26					5.58										1.42
																4.17
Supplementary fig6e
female C57BL/6 mice (n=7, 7, 5, 8)
	CTRL+lgG					CTRL+anti-PD-L1					ARIH1-WT-OE+anti-PD-L1					ARIH1-C355S-OE+anti-PD-L1
	33.29					32.6					36.53					24.2
	30.72					20.5					33.29					29.3
	30.58					25.99					41.73					23.8
	27.5					19.57					52.1					17.9
	33.75					26.74					39					19.6
	26.43					27.27										18.6
	31.4					26.57										29.3
Supplementary fig6f																20.8
male C57BL/6 mice (n=6, 6, 8, 10)				Tumor volume
DAYS	CTRL+lgG										CTRL+anti-PD-L1										ARIH1-WT-OE+anti-PD-L1										ARIH1-C355S-OE+anti-PD-L1
5	63.38	20.82	40.14	73.4	36.22	46.27					128.28	36.16	44.76	39.59	23	64.33					31.39	65.81	42.03	24.14	55.96	23.1	42.06	4			32.59	22.33	0	54.48	26.13	8.69	35.09	44.2	27.91	43.52
7	121.98	38.84	66.42	190.91	117.6	94.49					201.15	47.02	58.92	71.36	31.13	127.19					84.32	124.06	81.85	75.53	69.06	48.34	161.58	4			60.38	43.62	66.47	71.52	61.87	47.61	48.28	75.02	66.23	47.19
10	483.62	254.09	152.64	374.47	587.02	148.12					458.14	54.82	90.69	46.73	47.65	227.37					134.46	19.88	33.33	117.51	34.11	21.82	35.89	43.07			54.08	51.05	114.74	281.21	108.61	136.61	63.5	80.16	152.43	66.47
13	836.51	495.98	176.12	762.37	1369.96	254.12					369.04	214.84	95.15	67.51	73.33	276.67					365.6	6.44	0	128.82	4	50.04	4	4			132.33	121.77	414.77	584.49	381.58	262.16	259.47	97.78	606.3	102.7
16	1669.23	1565.47	592.23	1661.66	1941.97	737.93					995.12	479.13	246.54	82.64	228.95	408.25					298.91	4.54	0	103.65	0	48.13	0	0			281	284.97	803.12	1453.26	628.88	539.58	501.26	193.24	881.03	259.1
Supplementary fig6g
Supplementary fig6h
male C57BL/6 mice (n=6, 6, 8, 10)
Tumor weights
	CTRL+lgG					CTRL+anti-PD-L1					ARIH1-WT-OE+anti-PD-L1					ARIH1-C355S-OE+anti-PD-L1
	2.3286					0.1237					0.044					0.2671
	3.2268					0.1642					0.0394					0.4083
	2.1552					0.136					0.2865					0.5708
	1.5604					0.0499					0					0.574
	0.4952					0.2514					0					0.1474
	0.4526					0.5664					0					0.4483
											0					0.1601
											0					0.176
																1.6844
Supplementary fig6i																0.8847
male C57BL/6 mice (n=6, 6, 3, 10)
	CTRL+lgG					CTRL+anti-PD-L1					ARIH1-WT-OE+anti-PD-L1					ARIH1-C355S-OE+anti-PD-L1
	3.77					3.4					10.17					0.87
	0.13					3.46					12.29					1.22
	3.84					1.32					7.25					0.52
	5					5.29										0.53
	4.26					3.45										0.24
	4.15					3.75										1.48
																2.24
																2.43
																0.22
																1.39
Supplementary fig6j
male C57BL/6 mice (n=6, 6, 3, 10)
	CTRL+lgG					CTRL+anti-PD-L1					ARIH1-WT-OE+anti-PD-L1					ARIH1-C355S-OE+anti-PD-L1
	21.72					38.83					52.98					27.62
	27.27					47.85					54.56					42.05
	10.6					12.36					71.88					26.47
	30.17					25.62										30.65
	24.4					13.54										40
	9.25					38.2										44.62
																35.59
																30.59
																31.03
																34.44
Supplementary fig7a
Supplementary fig7b
male C57BL/6 mice (n=5, 12)
B16-F10 (ARIH1 High)
									Tumor volume
	DAYS	lgG												Anti-PD-L1
	7	117.78	34.27	27.8	33	49.52								86.88	38.01	44.35	31.65	67.71	50.66	91.79	73.83	74.29	27.93	50.88	55.92
	10	151.45	52.69	111.14	81.51	119.53								141.69	89.37	71.26	53.75	81.23	37.84	124.81	127.29	103.43	41.91	91.73	64.27
	13	459.8	328.43	167.98	330.46	444.9								264.24	187.57	111.47	95.71	236.92	76.96	417.83	455.24	206.02	140.5	325.28	239.25
	16	997.27	819.59	843.99	1033.59	1023.38								825.14	498.94	279.37	268.46	449.57	221.74	696.67	848.02	176.66	238.76	1078.31	620.77
Survival (%)
Days	lgG	Anti-PD-L1
16	1
18	1
19	1	1
20	1
22	1
25		1
26		1
27		1
27		1
29		1
29		1
32		1
33		1
34		1
34		1
35		1
Supplementary fig7c
female BALB/c (n=7)
4T1 (ARIH1 Low)						Tumor volume
	DAYS	lgG							Anti-PD-L1
	7	198.56	197.18	230.83	210.37	244.64	366.74	260.31	270.37	223.24	275.01	169.34	200.43	316.22	327.03
	10	467.58	233.68	432.05	309.75	453.88	448.75	476.81	253.4	228.48	495.51	202.59	262.04	375.66	550.43
	13	639.22	579.14	574.95	546.7	783.2	871.58	736.74	509.04	532.59	689.28	425.47	515.48	667.84	608.56
	16	937.33	730.84	1001.85	713.81	1045.63	1284.65	1163.29	559.13	675.84	936.66	688.76	707.57	675.22	894.54
	19	841.05	744.06	1139.46	1022.57	1119.1	1427.62	1180.53	950.2	933.93	1246.91	836.04	741.26	1244.48	1050.41
	21	1009.57	942.56	1110.98	1139.83	1416.73	1488.73	1150	1189.14	986.4	1327.48	853.54	584.61	1271.19	1086.87
Survival (%)
Days	lgG	Anti-PD-L1
32	1
32	1
34	1	1
34	1
35		1
36	1
38		1
40	1	1
40	1	1
41		1
42		1
Supplementary fig7d
Supplementary fig7e
female BALB/c (n=7, 7, 11, 11, 10, 10)
4T1
						Tumor volume
DAYS	ARIH1-Low#1+lgG							ARIH1-Low#1+anti-PD-L1
5	100.1	88.88	86.3	85.46	82.23	86.25	64.9	87.56	85.02	81.09	77.54	103.39	101.34	75.12
7	315.71	226.28	147.14	231.22	194.47	174.7	151.61	199.29	231.65	205.77	127.99	208.03	163.14	136.08
10	431.75	231.78	366.8	590.06	769.97	446.93	269.13	383.57	506.45	392.38	220.32	374.94	319.71	306.63
13	535.41	448.55	533.45	736.94	982.57	656.11	546.78	340.5	1032.05	572.85	242.2	470.35	519.91	567.47
19	867.86	548.98	594.38	558.97	1188.55	817.77	908.56	549.19	1144.53	523.47	672.16	644.41	549.92	874.56
						Tumor volume
DAYS	ARIH1-High#1+lgG											ARIH1-High#1+anti-PD-L1											ARIH1-High#2+lgG											ARIH1-High#2+anti-PD-L1
5	62.85	99.18	54.71	46.23	61.58	73.72	47.41	66.17	47.19	69.17	70.08	90.41	32.8	87.17	75.23	55.63	78.88	58.74	53.92	74.47	50.81	44.72	63.75	53.38	54.83	58.28	96.52	65.68	87.63	89.51	64.83	81.43		55.54	48.38	50	48.24	96.37	78.72	81.83	76.36	77.46	86.68
7	90.91	156.8	95.38	54.08	145.13	90.3	60.2	88.24	85.02	98.72	112.36	71.5	123.61	117.12	88.77	104.09	121.35	74.93	80.79	120.31	81	48.73	113.64	107.49	128.8	125.36	186.11	138.13	146.64	175.98	119.21	197.97		68.92	81.38	92.41	67.9	148.68	125.68	158.81	74.1	106.58	192.08
10	162.69	208.82	182.4	209.98	147.99	238.14	241.52	132.33	122.04	283.83	181.38	111.97	266.23	126.06	86.73	166	122.79	147.64	101.31	201.88	154.41	140.9	232.12	208.84	441.39	246.09	348.73	219.94	339.09	173.6	186.79	298.41		108.54	94.83	137.96	110.59	202.83	99.18	192.45	132.96	335.45	295.51
13	151.41	308.95	399.45	318.01	281.72	355.03	335.26	205.86	379.81	280.76	270.01	89.55	285.35	185.18	81.06	219.4	149.68	139.35	128.7	165.43	130.51	139.57	239.71	340.14	567.21	519.7	449.15	235.52	402.98	331.74	181.48	383.27		99.58	63.35	186.02	118.57	227.76	151.79	246.62	149	226.65	240.17
19	352.87	402.98	606.72	376.79	380.6	579.17	493.72	519.75	302.52	451.97	483.18	108.17	143.82	217.23	109.01	198.69	163.16	155.24	222.64	133.32	268.87	256.53	395.2	509.04	695.99	699.5	591.39	405.55	504.71	601.21	393.59	496.32		177.16	18.87	136.91	97.83	213.35	4	213.62	268.36	170.7	234.1
Supplementary fig7f
Supplementary fig7g
female BALB/c (n=7, 11, 10)
Tumor weights inhibition rate	ARIH1-Low#1+lgG
19 DAYS	-23.2083	19.4593	46.8497	37.3452	46.2579	23.2756	43.8425
	ARIH1-High#1+anti-PD-L1
	39.4057	48.3204	27.0995	60.6589	74.4832	45.7041	71.8992	67.2481	72.4806	27.261	69.0891
	ARIH1-High#2+anti-PD-L1
	64.857	61.0736	62.8257	23.2644	47.5903	52.4148	96.1912	72.2208	36.5954	88.4719
Supplementary fig7h
Supplementary fig7i
female C57BL/6 mice (n=6, 6, 11, 11)
E0771
DAYS							Tumor volume
	ARIH1-Low#1+lgG											ARIH1-Low#1+anti-PD-L1											ARIH1-High#1+lgG											ARIH1-High#1+anti-PD-L1
5	57.63	42.2	41.08	32.9	38.63	42.93	48.03					52.76	45.8	43.48	49.78	33.72	33.92	38.23					19.68	36.16	21.66	27.94	27.97	25.73	27.73	25.67	27.86	28.5	25.38	19.3	30.23	37.84	28.58	30.12	26.27	20.87	20.93	26.51	21.39	25.4
7	139.86	169.06	168.82	106.09	139.68	208.86	150.14					175.3	182.39	84.44	120.33	116.51	137.64	120.29					51.29	62.73	50.61	43.66	64.3	77.63	53.93	74.87	65.62	51.88	35.82	26.47	35.9	56.38	70.4	51.88	59.49	36.78	42.55	54.75	35.21	27.72
10	227.44	258.66	313	234.83	290.78	222.06	265.69					190.77	444.14	174.65	205.8	324.1	160.17	255.36					50.58	100.18	81.45	64.56	47.53	51.6	54.05	77.07	55.7	56.01	94.3	13.21	31.21	53.27	68.43	37.81	20.79	29.05	30.88	27.87	28.61	20.23
13	610.81	571.4	872.79	515.36	699	707	723.94					479.91	849.05	351.04	372.74	980.66	419.11	520.45					151.56	153.31	177.59	118.96	84.08	106.24	143.75	333.55	152.34	148.19	141.95	9.22	45.53	75.68	67.73	35.01	68.89	21.32	51.34	37.99	44.64	20.82
16	1323.44	1092.6	1191.07	924.52	1628.8	1502.88	1192.99					764.33	1099.83	916.53	713.66	1504.29	1056.63	1187.32					401.7	334.24	393.21	227.33	238.09	224.69	381.64	524.35	398.53	309.93	349.5	8.12	21.4	18.56	111.46	16.23	112.2	42.97	111.87	36.06	43.47	21.48
Supplementary fig7j
Supplementary fig7k
female C57BL/6 mice (n=6, 11)
E0771
Tumor weights inhibition rate	ARIH1-Low#1+lgG
16 DAYS	-16.7756	40.344	7.68911	13.3364	38.739	34.0099	39.1023
	ARIH1-High#1+anti-PD-L1
	78.668	58.8324	63.1943	89.3658	98.5991	87.9012	91.0851	98.3444	95.9883	98.1215	99.3951
Supplementary fig8a
		Anti-PD-1 treatment				Anti-CTLA-4 treatment
	Melanoma	No-Responder	Responder		Melanoma	No-Responder	Responder
ARIH1 mRNA		16	1460			19	872
		19	1526			29	1019
		19	1556			56	1127
		19	1559			74	1435
		20	1608			558	1526
		20	1628			791	1556
		21	1644			891	1559
		21	1658			991	1628
		24	1660			1385	1644
		24	1804			1391	1804
		28	1821			1467
		31	1828			1563
		38	1853			1842
		43	1862			2037
		44	1909			2966
		44	1934
		57	1951
		62	1954
		74	1990
		1121	2218
		1130	2488
		1232
		1261
		1360
		1374
		1408
		1489
		1546
		1674
		1727
		1746
		1755
		1812
		1828
		1841
		1886
		1982
		1993
		2038
		2041
		2112
		2186
		2190
		2192
		2193
		2276
		2335
		2403
		2427
		2429
		2472
		2533
		2569
		2685
		2720
		2746
		2784
		2869
		2966
		3222
		3346
		3466
		4399
		4828
Supplementary fig8b
	Anti-CTLA-4 treatment (OS) Melanoma			Anti-PD-1 and anti-CTLA-4 treatment (OS) Melanoma						Anti-PD-L1 treatment (OS) Esophageal adenocarcinoma
ARIH1 mRNA	Time(mouth)	High	low	Time(mouth)		High	low				Time(mouth)		High	low
	1.13	1			3.55	1						1.3		1
	1.23	1			5.55	0						1.3		1
	1.67	1			5.78	1						3.5	1
	1.8	1			6.2		1					3.5		1
	2.17	1			6.44		0					3.63		1
	2.33	1			9.63	0						3.63		1
	2.97	1			11.7		1					5	1
	3.33	1			11.73	1						5		1
	3.55	1			11.73	1						8.72		1
	3.87	1			12.33		1					11.64		1
	4.27		1		13.47	1						12.23		0
	4.37	1			15.03		1					12.23	0
	4.67		1		16.57		1					14.39		1
	4.67	1			16.62	0						14.73		0
	4.8	1			17.02	1						14.73	0
	4.8		1		17.37		1					15.17		0
	5.33	1			17.41	0						15.9		0
	5.37	1			17.68	0						16.2	1
	5.43	1			17.87	0						16.4		0
	5.55	0			17.94	0						16.4		0
	5.78	1			17.94	0						16.53		1
	5.83	1			19.61		0					16.53		1
	6		1		19.67	1						16.63	0
	6		1		20.01	0						16.7		0
	6		1		20.01	0						16.84		1
	6.2		1		20.47	0						16.87		0
	6.44	0			20.6	0						16.87	0
	7.03	1			20.6	0						16.93		1
	7.2	1			20.86	0						16.93		1
	8.4		1		20.86	0						17.2		0
	8.4		1		20.93	0						17.27	0
	9.03	1			20.93	0						17.27		0
	9.6		1		20.93	0						17.37	0
	9.63	0			20.93	0						17.37		0
	9.77	1			21.68	1						17.5		0
	10.43	1			22.64	0						17.5		0
	10.83	1			22.64	0						17.8		1
	11.7		1		22.7		0					17.97	0
	11.73	1			22.83		0					17.97	0
	11.73	1			23.69	0						18.6		1
	12.33	1			23.69	0						18.6		1
	13.47	0			24.05	0						19.59		1
	14.4		1		25.46	0						19.78		1
	14.4		1		29.7		0					20		1
	15.03		1		31.23	0						20.03		1
	15.27		1		32.27	1						20.03		1
	16.57		1		37.97	1						20.17	0
	16.62	0			39.52	0						20.17	0
	17.02	1										21	0
	17.37		1									21		0
	17.41	0										21.73		1
	17.68	0										21.73		1
	17.87	0										22.5		0
	17.94	0										22.5		0
	17.94	0										24.53	0
	18		1									24.96		1
	19.61		0									25.73	0
	19.67	1										25.73		0
	20.01	0										25.93	0
	20.01	0										25.93		0
	20.47	0										26.47		0
	20.6	0										26.93		0
	20.6	0										28.07		0
	20.86	0										29.23	0
	20.86	0										29.83		0
	20.93	0										29.83		0
	20.93	0										29.83		0
	20.93	0										29.83		0
	20.93	0										30.13		1
	20.93		1									30.88		1
	21.37	0										31.33		0
	21.68	1										31.33		0
	22.64	0										32.3	0
	22.64	0										32.3	0
	22.67	1										32.53		0
	22.7	0										40.36		1
	22.83	0
	23.69	0
	23.69	0
	24		1
	24		0
	24.05	0
	24.13		1
	25.46	0
	26.7		1
	26.93	0
	27.03	1
	28.43	1
	29.7	0
	31.23	0
	32.27	1
	32.4	1
	32.9	0
	32.97	0
	33.5	0
	34.23	0
	34.47	0
	34.8		1
	36.87	0
	37.97	1
	39.47	1
	39.52	0
Supplementary fig8c
	Anti-CTLA-4 treatment (PFS) Melanoma			Anti-PD-L1 treatment (PFS) Esophageal adenocarcinoma
ARIH1 mRNA	Time(mouth)	High	low		Time(mouth)	High	low
	0.5	1			1.3		1
	0.5	1			1.3		1
	0.7	1			2.63		1
	0.77		1		2.63		1
	1.03	1			3.07		1
	1.13	1			3.07		1
	1.13	1			3.1	1
	1.2	1			3.1		1
	1.23	1			3.16		1
	1.37	1			3.27		1
	1.37	1			3.27		1
	1.8		1		3.53	1
	2.03	1			3.53		1
	2.07	1			4.7		1
	2.1		1		4.74		1
	2.1	1			5.03		1
	2.1		1		5.1		1
	2.17	1			5.1	1
	2.23		1		7.89		1
	2.23	1			8.09		1
	2.37	1			8.26		1
	2.43		1		8.65		1
	2.47	1			10.69		1
	2.53		1		11.23	1
	2.53	1			11.64		1
	2.53		1		12.11		1
	2.57		1		12.23		0
	2.57	1			12.23	0
	2.57	1			13.47		1
	2.7	1			13.47		1
	2.7	0			13.65		1
	2.7	1			13.85		0
	2.73	1			14.03		1
	2.77		1		14.03		1
	2.8	1			14.05		1
	2.8	1			14.47		1
	2.97	1			14.87		1
	3.03		1		14.87	1
	3.57	1			15.39		0
	3.6	0			15.9		0
	3.6	0			16.33	1
	3.6	1			16.33		1
	4	1			16.38		1
	4.1		0		16.4	0
	4.63	1			16.4	0
	5.07	0			16.53		1
	5.1	1			16.53		1
	5.43		1		16.55		0
	5.63	1			16.61		0
	6.03	1			16.63	0
	6.07		1		16.7		0
	6.23	1			16.78		0
	6.53		0		16.84		1
	7		1		16.93		1
	7.03	1			16.93	1
	10.03	0			17.1	1
	10.03	0			17.14		0
	10.07	1			17.2		0
	11.37		1		17.27		1
	12.87	0			17.27		1
	13.5		1		17.27	0
	13.67	0			17.27		0
	16.87	0			17.37	0
	16.97	0			17.37		0
	17.27	0			17.97	0
	17.93		1		17.97	0
	18.13	0			19.21		0
	18.13	1			19.38		1
	18.2	0			19.51		0
	18.2	0			19.6		1
	19.9		0		19.6		1
	20.3	0			19.61		0
	20.3	0			19.67	1
	20.77	0			20.17	0
	20.9	0			20.17	0
	20.9	0			20.79		0
	21.23	0			20.95		1
	21.23	0			21	0
	21.23	0			21		0
	21.53	0			23.3		1
	22.17	0			24.34		0
	22.3	0			24.38		0
	22.67	0			24.53	0
	23.17		0		24.57		0
	24.03	0			24.97		1
	24.03	0			25.23		0
	24.4	0			25.3		1
	25.83	0			25.73	0
	30.13		0		25.73		0
	36.87	0			25.93	0
	49.57	0			25.93		0
					26.12		0
					26.47		0
					26.64		0
					26.71		0
					26.93		0
					29.23	0
					31.33	0
					31.33		0
					32.3	0
					32.3	0
					32.53		0
					40.36		1
Supplementary fig9b
																			CTRL	ARIH1-WT-OE	Cisplatin	ARIH1-KD+Cisplatin			CTRL	ARIH1-WT-OE	Cisplatin	ARIH1-KD+Cisplatin
																			4	8	20	0			0	1.3	7.5	0
																			7	9	11	0			0	1	4	0
																			0	1	5	5			0	1	6	0
																			1	3	15	1			0	0.5	1.3	0
																			0	7	9	1			0.2	1.5	2.3	0.3
																			2	1	10	3			0.3	2.5	3	0
																			1	8	5	0			0.25	3	3.7	0
																			0	10	7	4			0.25	1	1.25	0.3
																			6	10	5	0				3	2.75	0.25
																			0	7	7	3				1.7		1
																			0	3	11	0				2		0.3
																			2	4	7	0
																			0	11	12	5
																			0	8	10	0
																			0	10	5	5
																			5	9	10	6
																			2	3	7	3
																			2	1	9	4
																			0	10	6	5
																			0	0	3	0
																			3	3	6	0
																			2	8	4	0
																			6	6	9	0
																			8	4	6	0
																			4	1	6	2
																			5	0	5	1
																			3	0		0
																			7	5		2
																			0			0
																			0			7
																			0			1
																			0			0
																			2			4
																			6			4
																			0			5
																			2			3
																						3
																						4
																						1
																						7
																						3
																						1
Supplementary fig9c
																		CTRL	ARIH1-WT- OE	Cisplatin	ARIH1-KD+Cisplatin
																		33.3333	55.5556	40	20
																		18.1818	60	50	23.0769
																		0	50	57.1429	12.5
																		25	63.6364	50	18.1818
																		7.14286	62.5	38.4615	37.5
																		10	91.6667	80	0
																		0	100	83.3333	42.8571
																		8.33333	33.3333	62.5	0
																		0	66.6667	33.3333	0
																		8.33333		77.7778	8.33333
																				100	27.2727
																					22.2222
																					18.1818
																					9.09091
Supplementary fig9d
Supplementary fig9e
		Ifnb1
		CTRL+lgG	ARIH1-WT-OE +anti-PD-L1	ARIH1-C355S-OE +anti-PD-L1
		1.45391	9.51325	0.180484
		0.353538	2.92805	1.14865
		0.346263	2.2973	0.447494
		0.979379		0.210215
		1.8531		0.140626
		Ifna2
		CTRL+lgG	ARIH1-WT-OE +anti-PD-L1	ARIH1-C355S-OE +anti-PD-L1
		1	6.77396	0.757858
		1.19748	12.9063	0.532185
		0.479632	13.737	0.926588
		0.5		0.482968
		0.287175		0.882703
		Il-6
		CTRL+lgG	ARIH1-WT-OE +anti-PD-L1	ARIH1-C355S-OE +anti-PD-L1
		1	6.49802	1.45397
		0.952638	16	2.90794
		1.13288	16.2233	1.18921
		1.01396		1.68179
		0.615572		2.54912
		Ccl5
		CTRL+lgG	ARIH1-WT-OE +anti-PD-L1	ARIH1-C355S-OE +anti-PD-L1
		1.79759	20.1969	3.96155
		0.862182	18.585	1.22779
		0.485003	5.48718	2.65013
		0.990387		3.10817
		0.695472		1.33428
Supplementary fig10a
Supplementary fig10c
female BALB/c (n=6)		tumor volume
	Days	CTRL+Vehicle						ARIH1-WT-OE+anti-PD-L1						CTRL+C-176						ARIH1-WT-OE+anti-PD-L1+C-176
	3	45.14	49.73	65.74	34.51	32.22	24.7	39.25	43.71	101.93	41.82	38.29	20.12	40.9	36.67	33.02	44.15	75.48	22.31	23.88	42.61	49.7	42.81	72.87	42.44
	5	78.93	131.69	69.26	49.03	61.1	62.71	94.97	53.96	155.54	97.05	52.38	115.1	62.55	103.62	135.69	30.63	67.83	34.32	113.47	39.01	160.13	69.92	77.35	86.17
	7	170.7	245.68	182.1	123.04	154.65	123.04	178.61	188.3	205.63	196.93	135.35	150.45	181.53	128.78	188.05	115.88	92.19	96.71	174.73	167.58	153.77	139.58	78.84	175.8
	9	279.44	173.43	146.6	230	187.66	293.56	265.43	107.63	141.24	217.2	286.72	176.58	181.2	425.15	321.03	273.15	192.48	201.74	229.31	280.6	207.03	293.92	156.72	200.64
	11	403.33	326.76	386.91	305.76	195.67	307.74	119.44	256.62	207.06	311.38	180.57	164.74	390.2	375.15	346.71	253.51	594.3	311.02	389.06	357.44	204.2	343.76	183.62	182.23
	13	493.84	518.33	397.43	354.43	494.08	473.75	182.48	67.21	201.25	89.53	163.61	139.98	386.54	552.83	291.62	482.74	380.18	313.58	549.95	342.47	304.4	418.35	417.01	228.47
	15	744.26	409.37	429.31	232.5	501.33	569.49	68.51	135.42	57.44	116.53	155.5	154.59	246.4	719.1	426.87	300.19	507.47	636.36	200.97	440.38	348.21	518.61	330.21	751.05
	17	250.91	536.71	706.1	686.65	550.05	610.16	80.81	28.76	184.25	98.41	44.24	112.55	342.51	691.39	415.01	736.77	549.15	847.6	353.89	466.71	331.28	815.3	561.72	273.67
	19	704.16	1072.42	744.3	918.95	268.01	620.5	0	104.51	28.22	206.6	113.37	63.57	863.75	530.02	311.34	739.69	352.04	802.1	795.29	456.78	466.74	528.89	364.11	172.97
Supplementary fig10d
Supplementary fig10e
female BALB/c (n=6)
tumor weights		CTRL+Vehicle						ARIH1-WT-OE+anti-PD-L1						CTRL+C-176						ARIH1-WT-OE+anti-PD-L1+C-176
		0.4406	0.5625	0.4205	0.4207	0.7962	0.1438	0.1772	0.0736	0.0149	0.0446	0.0537	0	0.655	0.8548	0.8871	0.2176	0.2923	0.3532	0.3184	0.2321	0.3059	0.2573	0.3446	0.1065
Supplementary fig10f
female BALB/c (n=6, 5, 6, 5)
		CTRL+Vehicle						ARIH1-WT-OE+anti-PD-L1						CTRL+C-176						ARIH1-WT-OE+anti-PD-L1+C-176
		0.4	0.82	2.45	0.79	2.73	2.77	22.46	9.19	13.41	18.24	6.69		2.42	1.24	1.46	2.02	2.31	2.18	3.4	2.36	2.96	3.03	1.78
Supplementary fig10g
female BALB/c (n=6, 5, 6, 5)
		CTRL+Vehicle						ARIH1-WT-OE+anti-PD-L1						CTRL+C-176						ARIH1-WT-OE+anti-PD-L1+C-176
		35.85	43.17	61.13	45.43	51.38	52.48	76.57	73.86	72.73	78.02	67.27		32.34	46.7	26.54	21.23	51.13	38.29	58.93	37.31	57.91	55.74	42.5
Supplementary fig10h
female BALB/c (n=6, 4, 6, 5)
		CTRL+Vehicle	ARIH1-WT-OE+anti-PD-L1	CTRL+C-176	ARIH1-WT-OE+anti-PD-L1+C-176
		ifnb1
		1.27502	6.27895	0.650907	3.27279
		0.476492	8.69703	3.60631	1.53743
		1.08713	5.61981	0.514243	1.44445
		1.8928	7.3133	0.98659	0.914162
		0.758133		1.49539	2.10019
		0.510691		1.85385
		ifna2
		1.13817	8.49563	0.545905	2.61484
		0.561252	7.92671	4.4282	2.38952
		1.32567	5.12205	0.399626	1.31651
		1.58746	9.89515	1.30742	0.804811
		0.710409		2.42288	2.94185
		0.676763		3.00366
		il-6
		1	12.295	2.15846	4.82323
		1.23114	3.75809	1.93187	1.26576
		1.87905	6.1475	2.60268	3.68075
		0.721965	6.63456	3.13834	1.02101
		1.33793		2.07053	3.16017
		2.20381		2.32947
		ccl5
		1.09673	3.1236	0.922238	1.44715
		0.559888	2.66329	2.28661	1.0092
		1.12756	2.68182	1.29523	1.22536
		1.13541	3.1236	0.415584	0.454771
		0.897019		1.99061	2.19346
		1.18362		1.75712
Supplementary fig11a
Supplementary fig11b
Supplementary fig11c
Supplementary fig11d
Supplementary fig11e
Supplementary fig11f
Supplementary fig11g
Supplementary fig11h
Supplementary fig11i
Supplementary fig11j
				Vector	G-Flag	ARIH1-HA	G-Flag+ARIH1-HA
			IFNB1	1	0.266093	1.64718	0.366021
				0.420448	0.594604	1.68179	0.61132
				1	1.26576	2.18859	0.255253
						1.87905	1.03527
Relative mRNA levels
			IFNA2	1	1.01396	2.26577	0.920188
				0.389582	0.920188	2.15846	1.09429
				1.82766	1.18921	3.03143	0.926588
						3.4822	0.939523
			CCL5	1	1.04247	2.58471	1.24833
				1.68179	1.11729	2.86791	1.26576
				1	1.31039	3.24901	1.23114
						3.07375	1.38511
Supplementary fig11k
Supplementary fig12a
	Breast cancer					Breast cancer					Breast cancer
	CD8 mRNA levels					ARIH1 mRNA levels					PRKDC mRNA levels
	Normal	13	Tumor	0		Normal	1432	Tumor	3980		Normal	2805	Tumor	8793
	Normal	13	Tumor	3		Normal	1460	Tumor	1582		Normal	2519	Tumor	3348
	Normal	19	Tumor	4		Normal	2451	Tumor	1061		Normal	3541	Tumor	2385
	Normal	28	Tumor	4		Normal	1980	Tumor	1385		Normal	6207	Tumor	5505
	Normal	30	Tumor	6		Normal	2718	Tumor	1342		Normal	6992	Tumor	9327
	Normal	32	Tumor	6		Normal	1879	Tumor	1399		Normal	5406	Tumor	4793
	Normal	32	Tumor	8		Normal	2456	Tumor	1399		Normal	3634	Tumor	2541
	Normal	34	Tumor	8		Normal	1560	Tumor	2097		Normal	3613	Tumor	3733
	Normal	35	Tumor	9		Normal	2651	Tumor	2650		Normal	3620	Tumor	12089
	Normal	36	Tumor	10		Normal	1762	Tumor	2735		Normal	2594	Tumor	4847
	Normal	38	Tumor	11		Normal	2256	Tumor	974		Normal	6367	Tumor	9149
	Normal	43	Tumor	11		Normal	569	Tumor	1379		Normal	1020	Tumor	5001
	Normal	45	Tumor	11		Normal	3279	Tumor	1306		Normal	5629	Tumor	8058
	Normal	45	Tumor	12		Normal	1617	Tumor	1361		Normal	3119	Tumor	3700
	Normal	46	Tumor	12		Normal	1685	Tumor	1496		Normal	4543	Tumor	6578
	Normal	49	Tumor	12		Normal	1976	Tumor	3460		Normal	5283	Tumor	10019
	Normal	52	Tumor	12		Normal	1254	Tumor	1441		Normal	2239	Tumor	2805
	Normal	57	Tumor	13		Normal	3042	Tumor	1975		Normal	6907	Tumor	4807
	Normal	59	Tumor	13		Normal	2197	Tumor	1424		Normal	4650	Tumor	7298
	Normal	62	Tumor	13		Normal	3104	Tumor	1701		Normal	6983	Tumor	2213
	Normal	64	Tumor	13		Normal	2420	Tumor	1896		Normal	3624	Tumor	5376
	Normal	65	Tumor	14		Normal	1852	Tumor	1427		Normal	7450	Tumor	3826
	Normal	66	Tumor	16		Normal	3970	Tumor	589		Normal	3195	Tumor	2276
	Normal	69	Tumor	16		Normal	1793	Tumor	3888		Normal	7777	Tumor	2961
	Normal	72	Tumor	16		Normal	1826	Tumor	1911		Normal	3860	Tumor	3682
	Normal	76	Tumor	17		Normal	2181	Tumor	2056		Normal	4240	Tumor	3621
	Normal	82	Tumor	18		Normal	1939	Tumor	2426		Normal	3440	Tumor	3012
	Normal	88	Tumor	19		Normal	2786	Tumor	1184		Normal	7472	Tumor	2250
	Normal	88	Tumor	19		Normal	3364	Tumor	1071		Normal	4000	Tumor	8707
	Normal	89	Tumor	19		Normal	2018	Tumor	2078		Normal	6651	Tumor	6927
	Normal	92	Tumor	19		Normal	2342	Tumor	1592		Normal	3555	Tumor	2957
	Normal	92	Tumor	19		Normal	1433	Tumor	1206		Normal	3383	Tumor	6275
	Normal	92	Tumor	19		Normal	2090	Tumor	2235		Normal	6346	Tumor	2579
	Normal	92	Tumor	20		Normal	3886	Tumor	1641		Normal	2007	Tumor	1368
	Normal	96	Tumor	20		Normal	2668	Tumor	1279		Normal	5576	Tumor	13964
	Normal	100	Tumor	20		Normal	2110	Tumor	933		Normal	10302	Tumor	14770
	Normal	108	Tumor	20		Normal	2720	Tumor	1344		Normal	6730	Tumor	7153
	Normal	108	Tumor	20		Normal	1657	Tumor	792		Normal	6629	Tumor	7568
	Normal	116	Tumor	21		Normal	1446	Tumor	971		Normal	5303	Tumor	6786
	Normal	124	Tumor	21		Normal	1347	Tumor	3297		Normal	5091	Tumor	3631
	Normal	125	Tumor	21		Normal	2685	Tumor	3304		Normal	3986	Tumor	2548
	Normal	139	Tumor	21		Normal	1999	Tumor	1156		Normal	3774	Tumor	9699
	Normal	142	Tumor	21		Normal	2139	Tumor	1374		Normal	3403	Tumor	4947
	Normal	145	Tumor	22		Normal	1513	Tumor	1400		Normal	3448	Tumor	7523
	Normal	147	Tumor	22		Normal	2796	Tumor	1925		Normal	3583	Tumor	4116
	Normal	152	Tumor	22		Normal	3213	Tumor	1400		Normal	4045	Tumor	3659
	Normal	153	Tumor	22		Normal	3602	Tumor	1736		Normal	3210	Tumor	3251
	Normal	156	Tumor	22		Normal	2719	Tumor	1559		Normal	4185	Tumor	2266
	Normal	167	Tumor	22		Normal	1766	Tumor	1521		Normal	2718	Tumor	7804
	Normal	169	Tumor	22		Normal	1608	Tumor	1577		Normal	4320	Tumor	7542
	Normal	169	Tumor	23		Normal	3601	Tumor	1880		Normal	5558	Tumor	6052
	Normal	174	Tumor	24		Normal	2500	Tumor	1474		Normal	3666	Tumor	6776
	Normal	175	Tumor	24		Normal	2423	Tumor	1454		Normal	4839	Tumor	5553
	Normal	178	Tumor	25		Normal	2269	Tumor	2044		Normal	6658	Tumor	3776
	Normal	179	Tumor	25		Normal	2754	Tumor	885		Normal	6494	Tumor	5020
	Normal	185	Tumor	25		Normal	2315	Tumor	1409		Normal	5642	Tumor	8242
	Normal	185	Tumor	25		Normal	1572	Tumor	1908		Normal	7260	Tumor	6673
	Normal	189	Tumor	25		Normal	1167	Tumor	1790		Normal	1903	Tumor	6903
	Normal	191	Tumor	25		Normal	3434	Tumor	3351		Normal	8448	Tumor	3253
	Normal	194	Tumor	26		Normal	2289	Tumor	1332		Normal	1671	Tumor	5204
	Normal	196	Tumor	27		Normal	1343	Tumor	1706		Normal	2669	Tumor	10614
	Normal	201	Tumor	27		Normal	3470	Tumor	1643		Normal	1123	Tumor	6116
	Normal	205	Tumor	27		Normal	2301	Tumor	1538		Normal	3999	Tumor	5666
	Normal	206	Tumor	27		Normal	2485	Tumor	2433		Normal	4774	Tumor	9481
	Normal	209	Tumor	27		Normal	2004	Tumor	1645		Normal	6971	Tumor	3023
	Normal	213	Tumor	27		Normal	1534	Tumor	1853		Normal	6203	Tumor	6581
	Normal	215	Tumor	28		Normal	2396	Tumor	1663		Normal	2965	Tumor	4420
	Normal	221	Tumor	28		Normal	1657	Tumor	3670		Normal	3866	Tumor	11002
	Normal	222	Tumor	28		Normal	4000	Tumor	2245		Normal	5166	Tumor	9211
	Normal	224	Tumor	28		Normal	3523	Tumor	1016		Normal	2843	Tumor	11563
	Normal	226	Tumor	29		Normal	1801	Tumor	1209		Normal	4996	Tumor	5696
	Normal	245	Tumor	29		Normal	1957	Tumor	1739		Normal	3685	Tumor	5485
	Normal	245	Tumor	29		Normal	2099	Tumor	1751		Normal	4541	Tumor	6797
	Normal	247	Tumor	29		Normal	2520	Tumor	2059		Normal	5476	Tumor	6173
	Normal	248	Tumor	29		Normal	2263	Tumor	1911		Normal	2341	Tumor	11365
	Normal	256	Tumor	30		Normal	2555	Tumor	1234		Normal	4190	Tumor	6554
	Normal	260	Tumor	30		Normal	1991	Tumor	1781		Normal	4692	Tumor	8501
	Normal	260	Tumor	30		Normal	3739	Tumor	2468		Normal	5051	Tumor	10301
	Normal	262	Tumor	31		Normal	1313	Tumor	1829		Normal	3111	Tumor	9733
	Normal	268	Tumor	31		Normal	2228	Tumor	2289		Normal	4233	Tumor	11135
	Normal	272	Tumor	31		Normal	1824	Tumor	2455		Normal	7240	Tumor	6776
	Normal	275	Tumor	31		Normal	2013	Tumor	3060		Normal	3565	Tumor	9730
	Normal	278	Tumor	32		Normal	1298	Tumor	1685		Normal	1890	Tumor	8917
	Normal	283	Tumor	32		Normal	2873	Tumor	2383		Normal	6794	Tumor	3964
	Normal	283	Tumor	32		Normal	1702	Tumor	2733		Normal	3552	Tumor	5636
	Normal	285	Tumor	32		Normal	1790	Tumor	812		Normal	4600	Tumor	14154
	Normal	292	Tumor	32		Normal	2583	Tumor	2486		Normal	4851	Tumor	5206
	Normal	292	Tumor	32		Normal	1948	Tumor	3113		Normal	2764	Tumor	5481
	Normal	293	Tumor	32		Normal	1945	Tumor	1287		Normal	1156	Tumor	6328
	Normal	299	Tumor	32		Normal	1990	Tumor	2463		Normal	3226	Tumor	4048
	Normal	301	Tumor	33		Normal	2574	Tumor	2551		Normal	2199	Tumor	4469
	Normal	303	Tumor	33		Normal	1809	Tumor	2394		Normal	2993	Tumor	10118
	Normal	307	Tumor	33		Normal	1795	Tumor	1923		Normal	4579	Tumor	9429
	Normal	310	Tumor	33		Normal	2877	Tumor	2176		Normal	5803	Tumor	8224
	Normal	327	Tumor	33		Normal	1752	Tumor	3293		Normal	3491	Tumor	1139
	Normal	339	Tumor	33		Normal	1051	Tumor	1999		Normal	4731	Tumor	1305
	Normal	340	Tumor	33		Normal	1518	Tumor	2069		Normal	6296	Tumor	2363
	Normal	353	Tumor	34		Normal	2390	Tumor	3496		Normal	8534	Tumor	9448
	Normal	357	Tumor	35		Normal	1994	Tumor	1168		Normal	3041	Tumor	13941
	Normal	368	Tumor	35		Normal	1612	Tumor	2498		Normal	4155	Tumor	10477
	Normal	399	Tumor	35		Normal	2270	Tumor	3370		Normal	9003	Tumor	12281
	Normal	401	Tumor	35		Normal	1636	Tumor	2245		Normal	1909	Tumor	4442
	Normal	423	Tumor	35		Normal	2185	Tumor	1576		Normal	2781	Tumor	2042
	Normal	426	Tumor	35		Normal	2410	Tumor	1856		Normal	9891	Tumor	2770
	Normal	464	Tumor	35		Normal	2413	Tumor	686		Normal	4545	Tumor	3767
	Normal	476	Tumor	36		Normal	1965	Tumor	515		Normal	5819	Tumor	8288
	Normal	480	Tumor	36		Normal	2576	Tumor	849		Normal	3936	Tumor	13371
	Normal	593	Tumor	36		Normal		Tumor	714		Normal	3200	Tumor	4410
	Normal	602	Tumor	36		Normal		Tumor	2265		Normal	8411	Tumor	3865
	Normal	725	Tumor	36		Normal		Tumor	1216		Normal	3475	Tumor	11260
	Normal	746	Tumor	36		Normal		Tumor	1433		Normal	2771	Tumor	10699
	Normal	1082	Tumor	37		Normal		Tumor	773		Normal	1895	Tumor	7693
	Normal	1334	Tumor	37		Normal		Tumor	1605		Normal	3254	Tumor	4854
	Normal		Tumor	37		Normal		Tumor	1451		Normal		Tumor	6154
	Normal		Tumor	37		Normal		Tumor	1467		Normal		Tumor	9545
	Normal		Tumor	37		Normal		Tumor	744		Normal		Tumor	7899
	Normal		Tumor	37		Normal		Tumor	1230		Normal		Tumor	8982
	Normal		Tumor	38		Normal		Tumor	1375		Normal		Tumor	9685
	Normal		Tumor	38		Normal		Tumor	2446		Normal		Tumor	9387
	Normal		Tumor	39		Normal		Tumor	1521		Normal		Tumor	2582
	Normal		Tumor	39		Normal		Tumor	2164		Normal		Tumor	14738
	Normal		Tumor	39		Normal		Tumor	3016		Normal		Tumor	10132
	Normal		Tumor	39		Normal		Tumor	963		Normal		Tumor	10305
	Normal		Tumor	40		Normal		Tumor	1278		Normal		Tumor	11538
	Normal		Tumor	40		Normal		Tumor	1451		Normal		Tumor	9304
	Normal		Tumor	40		Normal		Tumor	2931		Normal		Tumor	2610
	Normal		Tumor	40		Normal		Tumor	1640		Normal		Tumor	8131
	Normal		Tumor	41		Normal		Tumor	998		Normal		Tumor	6808
	Normal		Tumor	41		Normal		Tumor	3484		Normal		Tumor	2142
	Normal		Tumor	41		Normal		Tumor	2645		Normal		Tumor	2010
	Normal		Tumor	42		Normal		Tumor	1586		Normal		Tumor	2519
	Normal		Tumor	42		Normal		Tumor	2695		Normal		Tumor	4754
	Normal		Tumor	42		Normal		Tumor	3252		Normal		Tumor	2131
	Normal		Tumor	43		Normal		Tumor	3205		Normal		Tumor	10112
	Normal		Tumor	43		Normal		Tumor	2217		Normal		Tumor	6815
	Normal		Tumor	43		Normal		Tumor	1737		Normal		Tumor	3012
	Normal		Tumor	43		Normal		Tumor	3377		Normal		Tumor	4385
	Normal		Tumor	43		Normal		Tumor	1661		Normal		Tumor	682
	Normal		Tumor	43		Normal		Tumor	3529		Normal		Tumor	14113
	Normal		Tumor	44		Normal		Tumor	2388		Normal		Tumor	3908
	Normal		Tumor	44		Normal		Tumor	2624		Normal		Tumor	2671
	Normal		Tumor	45		Normal		Tumor	2049		Normal		Tumor	9585
	Normal		Tumor	45		Normal		Tumor	1809		Normal		Tumor	5031
	Normal		Tumor	45		Normal		Tumor	1270		Normal		Tumor	13784
	Normal		Tumor	45		Normal		Tumor	1488		Normal		Tumor	4669
	Normal		Tumor	46		Normal		Tumor	1114		Normal		Tumor	9145
	Normal		Tumor	46		Normal		Tumor	1464		Normal		Tumor	10906
	Normal		Tumor	46		Normal		Tumor	1585		Normal		Tumor	4434
	Normal		Tumor	46		Normal		Tumor	1666		Normal		Tumor	5704
	Normal		Tumor	48		Normal		Tumor	1471		Normal		Tumor	4451
	Normal		Tumor	48		Normal		Tumor	1454		Normal		Tumor	5397
	Normal		Tumor	48		Normal		Tumor	2037		Normal		Tumor	4489
	Normal		Tumor	48		Normal		Tumor	1423		Normal		Tumor	11689
	Normal		Tumor	48		Normal		Tumor	582		Normal		Tumor	4759
	Normal		Tumor	48		Normal		Tumor	976		Normal		Tumor	5036
	Normal		Tumor	48		Normal		Tumor	1523		Normal		Tumor	6722
	Normal		Tumor	49		Normal		Tumor	1690		Normal		Tumor	8702
	Normal		Tumor	49		Normal		Tumor	3918		Normal		Tumor	8657
	Normal		Tumor	49		Normal		Tumor	1247		Normal		Tumor	13257
	Normal		Tumor	50		Normal		Tumor	1025		Normal		Tumor	4148
	Normal		Tumor	50		Normal		Tumor	1468		Normal		Tumor	12419
	Normal		Tumor	51		Normal		Tumor	1403		Normal		Tumor	12984
	Normal		Tumor	51		Normal		Tumor	1956		Normal		Tumor	2289
	Normal		Tumor	51		Normal		Tumor	1483		Normal		Tumor	8072
	Normal		Tumor	51		Normal		Tumor	2247		Normal		Tumor	3724
	Normal		Tumor	52		Normal		Tumor	2831		Normal		Tumor	6718
	Normal		Tumor	52		Normal		Tumor	3279		Normal		Tumor	11667
	Normal		Tumor	52		Normal		Tumor	3550		Normal		Tumor	5944
	Normal		Tumor	52		Normal		Tumor	2513		Normal		Tumor	6673
	Normal		Tumor	52		Normal		Tumor	1022		Normal		Tumor	7720
	Normal		Tumor	53		Normal		Tumor	2201		Normal		Tumor	2938
	Normal		Tumor	53		Normal		Tumor	1211		Normal		Tumor	6731
	Normal		Tumor	53		Normal		Tumor	1069		Normal		Tumor	12192
	Normal		Tumor	54		Normal		Tumor	3178		Normal		Tumor	9564
	Normal		Tumor	54		Normal		Tumor	1995		Normal		Tumor	8451
	Normal		Tumor	55		Normal		Tumor	2069		Normal		Tumor	7255
	Normal		Tumor	55		Normal		Tumor	1589		Normal		Tumor	9112
	Normal		Tumor	56		Normal		Tumor	2145		Normal		Tumor	4413
	Normal		Tumor	57		Normal		Tumor	1215		Normal		Tumor	12263
	Normal		Tumor	57		Normal		Tumor	1966		Normal		Tumor	6930
	Normal		Tumor	57		Normal		Tumor	1799		Normal		Tumor	3159
	Normal		Tumor	58		Normal		Tumor	1791		Normal		Tumor	10459
	Normal		Tumor	58		Normal		Tumor	2280		Normal		Tumor	5653
	Normal		Tumor	58		Normal		Tumor	2595		Normal		Tumor	7442
	Normal		Tumor	59		Normal		Tumor	2751		Normal		Tumor	5572
	Normal		Tumor	59		Normal		Tumor	2922		Normal		Tumor	10795
	Normal		Tumor	60		Normal		Tumor	1134		Normal		Tumor	7997
	Normal		Tumor	60		Normal		Tumor	2198		Normal		Tumor	6776
	Normal		Tumor	60		Normal		Tumor	1969		Normal		Tumor	11665
	Normal		Tumor	60		Normal		Tumor	1584		Normal		Tumor	14014
	Normal		Tumor	61		Normal		Tumor	1921		Normal		Tumor	1798
	Normal		Tumor	61		Normal		Tumor	1660		Normal		Tumor	3709
	Normal		Tumor	61		Normal		Tumor	1463		Normal		Tumor	5142
	Normal		Tumor	62		Normal		Tumor	1555		Normal		Tumor	6178
	Normal		Tumor	62		Normal		Tumor	3261		Normal		Tumor	7412
	Normal		Tumor	62		Normal		Tumor	1386		Normal		Tumor	9166
	Normal		Tumor	62		Normal		Tumor	2416		Normal		Tumor	4933
	Normal		Tumor	62		Normal		Tumor	1184		Normal		Tumor	8688
	Normal		Tumor	63		Normal		Tumor	1388		Normal		Tumor	5196
	Normal		Tumor	63		Normal		Tumor	2006		Normal		Tumor	5956
	Normal		Tumor	64		Normal		Tumor	1750		Normal		Tumor	13103
	Normal		Tumor	64		Normal		Tumor	2170		Normal		Tumor	7898
	Normal		Tumor	64		Normal		Tumor	1951		Normal		Tumor	6329
	Normal		Tumor	64		Normal		Tumor	1634		Normal		Tumor	7903
	Normal		Tumor	64		Normal		Tumor	2550		Normal		Tumor	6604
	Normal		Tumor	64		Normal		Tumor	1280		Normal		Tumor	3513
	Normal		Tumor	65		Normal		Tumor	1775		Normal		Tumor	9278
	Normal		Tumor	65		Normal		Tumor	1623		Normal		Tumor	7463
	Normal		Tumor	65		Normal		Tumor	2014		Normal		Tumor	5779
	Normal		Tumor	65		Normal		Tumor	900		Normal		Tumor	3688
	Normal		Tumor	65		Normal		Tumor	2228		Normal		Tumor	6588
	Normal		Tumor	66		Normal		Tumor	2369		Normal		Tumor	7622
	Normal		Tumor	66		Normal		Tumor	1593		Normal		Tumor	11548
	Normal		Tumor	66		Normal		Tumor	2219		Normal		Tumor	5517
	Normal		Tumor	66		Normal		Tumor	1005		Normal		Tumor	7591
	Normal		Tumor	66		Normal		Tumor	3202		Normal		Tumor	4416
	Normal		Tumor	66		Normal		Tumor	1888		Normal		Tumor	4758
	Normal		Tumor	66		Normal		Tumor	1440		Normal		Tumor	6538
	Normal		Tumor	67		Normal		Tumor	2046		Normal		Tumor	7814
	Normal		Tumor	67		Normal		Tumor	2677		Normal		Tumor	10735
	Normal		Tumor	67		Normal		Tumor	1656		Normal		Tumor	7550
	Normal		Tumor	67		Normal		Tumor	3029		Normal		Tumor	4260
	Normal		Tumor	67		Normal		Tumor	2199		Normal		Tumor	9354
	Normal		Tumor	67		Normal		Tumor	1980		Normal		Tumor	5574
	Normal		Tumor	67		Normal		Tumor	1206		Normal		Tumor	6007
	Normal		Tumor	67		Normal		Tumor	1630		Normal		Tumor	6287
	Normal		Tumor	67		Normal		Tumor	1435		Normal		Tumor	2712
	Normal		Tumor	67		Normal		Tumor	2983		Normal		Tumor	2861
	Normal		Tumor	67		Normal		Tumor	1133		Normal		Tumor	1799
	Normal		Tumor	67		Normal		Tumor	1612		Normal		Tumor	2180
	Normal		Tumor	67		Normal		Tumor	1558		Normal		Tumor	5094
	Normal		Tumor	67		Normal		Tumor	1691		Normal		Tumor	3460
	Normal		Tumor	68		Normal		Tumor	1633		Normal		Tumor	9602
	Normal		Tumor	68		Normal		Tumor	1626		Normal		Tumor	2075
	Normal		Tumor	68		Normal		Tumor	1548		Normal		Tumor	14205
	Normal		Tumor	68		Normal		Tumor	1678		Normal		Tumor	1414
	Normal		Tumor	69		Normal		Tumor	2679		Normal		Tumor	2372
	Normal		Tumor	69		Normal		Tumor	3088		Normal		Tumor	3254
	Normal		Tumor	69		Normal		Tumor	3569		Normal		Tumor	2927
	Normal		Tumor	70		Normal		Tumor	1103		Normal		Tumor	2188
	Normal		Tumor	70		Normal		Tumor	1071		Normal		Tumor	4343
	Normal		Tumor	70				Tumor	2979				Tumor	1510
			Tumor	71				Tumor	1722				Tumor	5444
			Tumor	71				Tumor	854				Tumor	2200
			Tumor	71				Tumor	3030				Tumor	4595
			Tumor	72				Tumor	2165				Tumor	4599
			Tumor	72				Tumor	2371				Tumor	5144
			Tumor	72				Tumor	2652				Tumor	7129
			Tumor	72				Tumor	2570				Tumor	2136
			Tumor	73				Tumor	2445				Tumor	3895
			Tumor	73				Tumor	3371				Tumor	12560
			Tumor	73				Tumor	1742				Tumor	2605
			Tumor	73				Tumor	1686				Tumor	3395
			Tumor	73				Tumor	458				Tumor	7560
			Tumor	73				Tumor	1766				Tumor	8570
			Tumor	74				Tumor	1243				Tumor	4080
			Tumor	74				Tumor	1535				Tumor	10349
			Tumor	74				Tumor	2480				Tumor	2300
			Tumor	74				Tumor	1120				Tumor	4023
			Tumor	74				Tumor	2189				Tumor	5175
			Tumor	75				Tumor	482				Tumor	2165
			Tumor	75				Tumor	1591				Tumor	4062
			Tumor	76				Tumor	1056				Tumor	2636
			Tumor	76				Tumor	1265				Tumor	4160
			Tumor	77				Tumor	1516				Tumor	6785
			Tumor	77				Tumor	1927				Tumor	5753
			Tumor	77				Tumor	847				Tumor	9956
			Tumor	77				Tumor	2920				Tumor	7689
			Tumor	77				Tumor	1542				Tumor	6038
			Tumor	78				Tumor	1802				Tumor	4753
			Tumor	78				Tumor	1646				Tumor	8764
			Tumor	78				Tumor	698				Tumor	12894
			Tumor	79				Tumor	1466				Tumor	2340
			Tumor	79				Tumor	1577				Tumor	3297
			Tumor	79				Tumor	690				Tumor	11187
			Tumor	79				Tumor	2185				Tumor	5418
			Tumor	79				Tumor	1238				Tumor	2617
			Tumor	80				Tumor	2998				Tumor	4625
			Tumor	80				Tumor	1248				Tumor	4949
			Tumor	81				Tumor	1531				Tumor	2112
			Tumor	81				Tumor	1292				Tumor	6089
			Tumor	81				Tumor	1304				Tumor	6080
			Tumor	81				Tumor	1880				Tumor	6927
			Tumor	81				Tumor	2258				Tumor	12696
			Tumor	81				Tumor	1033				Tumor	11711
			Tumor	82				Tumor	2116				Tumor	14777
			Tumor	82				Tumor	1950				Tumor	6984
			Tumor	82				Tumor	1341				Tumor	5405
			Tumor	82				Tumor	2198				Tumor	5029
			Tumor	82				Tumor	2105				Tumor	9703
			Tumor	82				Tumor	1688				Tumor	3484
			Tumor	82				Tumor	1461				Tumor	8313
			Tumor	82				Tumor	1689				Tumor	5198
			Tumor	83				Tumor	1483				Tumor	7673
			Tumor	83				Tumor	1523				Tumor	4624
			Tumor	83				Tumor	778				Tumor	7115
			Tumor	83				Tumor	1926				Tumor	5857
			Tumor	83				Tumor	2114				Tumor	11637
			Tumor	83				Tumor	1064				Tumor	2279
			Tumor	84				Tumor	1633				Tumor	7215
			Tumor	85				Tumor	1413				Tumor	6116
			Tumor	85				Tumor	1284				Tumor	8285
			Tumor	86				Tumor	478				Tumor	1145
			Tumor	86				Tumor	2909				Tumor	4672
			Tumor	86				Tumor	2100				Tumor	3906
			Tumor	87				Tumor	456				Tumor	6641
			Tumor	87				Tumor	1354				Tumor	4049
			Tumor	88				Tumor	3668				Tumor	10071
			Tumor	89				Tumor	1648				Tumor	5766
			Tumor	89				Tumor	1659				Tumor	7297
			Tumor	89				Tumor	1979				Tumor	5149
			Tumor	89				Tumor	1751				Tumor	4947
			Tumor	89				Tumor	1128				Tumor	1168
			Tumor	90				Tumor	1108				Tumor	5633
			Tumor	90				Tumor	1210				Tumor	2322
			Tumor	90				Tumor	1504				Tumor	2661
			Tumor	90				Tumor	1121				Tumor	8742
			Tumor	91				Tumor	1044				Tumor	3381
			Tumor	91				Tumor	2181				Tumor	7556
			Tumor	91				Tumor	2728				Tumor	2455
			Tumor	91				Tumor	3285				Tumor	8296
			Tumor	91				Tumor	1132				Tumor	4978
			Tumor	91				Tumor	1150				Tumor	5914
			Tumor	92				Tumor	1508				Tumor	2833
			Tumor	92				Tumor	3042				Tumor	11222
			Tumor	92				Tumor	2407				Tumor	1757
			Tumor	92				Tumor	791				Tumor	5446
			Tumor	92				Tumor	924				Tumor	5348
			Tumor	93				Tumor	1298				Tumor	2622
			Tumor	93				Tumor	950				Tumor	3216
			Tumor	93				Tumor	3266				Tumor	4740
			Tumor	93				Tumor	2388				Tumor	9232
			Tumor	94				Tumor	1033				Tumor	6425
			Tumor	94				Tumor	1211				Tumor	7035
			Tumor	94				Tumor	2112				Tumor	5583
			Tumor	95				Tumor	783				Tumor	3087
			Tumor	95				Tumor	2299				Tumor	4092
			Tumor	95				Tumor	1280				Tumor	1643
			Tumor	96				Tumor	1260				Tumor	8578
			Tumor	96				Tumor	2237				Tumor	4538
			Tumor	96				Tumor	2182				Tumor	12176
			Tumor	97				Tumor	1592				Tumor	7941
			Tumor	97				Tumor	1596				Tumor	6463
			Tumor	97				Tumor	2159				Tumor	9383
			Tumor	97				Tumor	660				Tumor	4260
			Tumor	97				Tumor	1543				Tumor	11578
			Tumor	97				Tumor	1957				Tumor	1712
			Tumor	98				Tumor	1159				Tumor	6075
			Tumor	98				Tumor	2685				Tumor	2727
			Tumor	99				Tumor	2014				Tumor	2926
			Tumor	99				Tumor	1826				Tumor	3076
			Tumor	99				Tumor	2417				Tumor	6367
			Tumor	99				Tumor	919				Tumor	5669
			Tumor	100				Tumor	1662				Tumor	6172
			Tumor	100				Tumor	2498				Tumor	9841
			Tumor	100				Tumor	1415				Tumor	4959
			Tumor	100				Tumor	1624				Tumor	6634
			Tumor	101				Tumor	2113				Tumor	5170
			Tumor	101				Tumor	3327				Tumor	7390
			Tumor	101				Tumor	2019				Tumor	3317
			Tumor	101				Tumor	1691				Tumor	14468
			Tumor	101				Tumor	1490				Tumor	11621
			Tumor	101				Tumor	803				Tumor	12477
			Tumor	102				Tumor	2728				Tumor	10378
			Tumor	102				Tumor	1674				Tumor	8012
			Tumor	102				Tumor	2348				Tumor	10488
			Tumor	103				Tumor	2433				Tumor	4666
			Tumor	103				Tumor	2894				Tumor	2395
			Tumor	103				Tumor	1403				Tumor	6048
			Tumor	104				Tumor	2837				Tumor	6593
			Tumor	104				Tumor	1116				Tumor	7118
			Tumor	104				Tumor	691				Tumor	8122
			Tumor	104				Tumor	1385				Tumor	5699
			Tumor	104				Tumor	2854				Tumor	8215
			Tumor	105				Tumor	1276				Tumor	7556
			Tumor	105				Tumor	3117				Tumor	11578
			Tumor	105				Tumor	3045				Tumor	7656
			Tumor	106				Tumor	2296				Tumor	4952
			Tumor	106				Tumor	1663				Tumor	5514
			Tumor	106				Tumor	790				Tumor	8382
			Tumor	107				Tumor	1603				Tumor	9448
			Tumor	107				Tumor	2067				Tumor	12632
			Tumor	107				Tumor	3176				Tumor	10204
			Tumor	107				Tumor	1690				Tumor	8577
			Tumor	109				Tumor	3437				Tumor	9040
			Tumor	109				Tumor	2321				Tumor	7618
			Tumor	110				Tumor	2273				Tumor	8505
			Tumor	110				Tumor	2382				Tumor	11321
			Tumor	110				Tumor	1599				Tumor	8432
			Tumor	110				Tumor	1905				Tumor	4534
			Tumor	111				Tumor	2312				Tumor	7149
			Tumor	111				Tumor	1039				Tumor	9177
			Tumor	111				Tumor	2394				Tumor	9427
			Tumor	111				Tumor	2607				Tumor	13259
			Tumor	111				Tumor	2143				Tumor	5397
			Tumor	111				Tumor	1642				Tumor	4157
			Tumor	111				Tumor	2248				Tumor	3668
			Tumor	112				Tumor	2167				Tumor	14932
			Tumor	112				Tumor	3638				Tumor	7633
			Tumor	112				Tumor	1607				Tumor	6461
			Tumor	113				Tumor	2250				Tumor	7638
			Tumor	114				Tumor	1910				Tumor	6437
			Tumor	114				Tumor	3352				Tumor	3542
			Tumor	114				Tumor	1422				Tumor	3086
			Tumor	114				Tumor	2069				Tumor	3242
			Tumor	115				Tumor	3899				Tumor	5360
			Tumor	115				Tumor	2798				Tumor	6375
			Tumor	116				Tumor	2847				Tumor	6299
			Tumor	116				Tumor	2801				Tumor	2234
			Tumor	116				Tumor	2188				Tumor	8731
			Tumor	116				Tumor	2055				Tumor	8490
			Tumor	116				Tumor	1180				Tumor	2137
			Tumor	117				Tumor	2176				Tumor	2661
			Tumor	117				Tumor	3403				Tumor	5802
			Tumor	117				Tumor	1910				Tumor	5044
			Tumor	117				Tumor	2779				Tumor	4923
			Tumor	117				Tumor	2239				Tumor	4397
			Tumor	117				Tumor	2524				Tumor	11080
			Tumor	117				Tumor	2281				Tumor	10619
			Tumor	118				Tumor	2420				Tumor	6489
			Tumor	118				Tumor	3094				Tumor	11287
			Tumor	120				Tumor	2167				Tumor	643
			Tumor	120				Tumor	1608				Tumor	3205
			Tumor	120				Tumor	1886				Tumor	4427
			Tumor	121				Tumor	1644				Tumor	8919
			Tumor	121				Tumor	826				Tumor	9845
			Tumor	121				Tumor	1154				Tumor	3768
			Tumor	122				Tumor	1807				Tumor	6445
			Tumor	122				Tumor	2098				Tumor	5993
			Tumor	122				Tumor	1361				Tumor	5050
			Tumor	122				Tumor	2086				Tumor	13740
			Tumor	122				Tumor	2688				Tumor	4562
			Tumor	122				Tumor	1771				Tumor	3582
			Tumor	123				Tumor	1737				Tumor	3765
			Tumor	124				Tumor	1886				Tumor	3898
			Tumor	124				Tumor	1008				Tumor	5214
			Tumor	124				Tumor	1383				Tumor	11406
			Tumor	125				Tumor	1390				Tumor	12769
			Tumor	125				Tumor	1079				Tumor	5386
			Tumor	125				Tumor	1428				Tumor	6690
			Tumor	125				Tumor	2018				Tumor	6490
			Tumor	126				Tumor	1683				Tumor	13210
			Tumor	126				Tumor	2167				Tumor	8628
			Tumor	127				Tumor	522				Tumor	5765
			Tumor	129				Tumor	1051				Tumor	5363
			Tumor	129				Tumor	1905				Tumor	2490
			Tumor	130				Tumor	1520				Tumor	6434
			Tumor	130				Tumor	2322				Tumor	7300
			Tumor	131				Tumor	1394				Tumor	6002
			Tumor	131				Tumor	2906				Tumor	4815
			Tumor	131				Tumor	2450				Tumor	13473
			Tumor	131				Tumor	3563				Tumor	13546
			Tumor	132				Tumor	842				Tumor	2893
			Tumor	132				Tumor	3070				Tumor	9249
			Tumor	133				Tumor	2357				Tumor	8355
			Tumor	133				Tumor	2978				Tumor	11281
			Tumor	134				Tumor	1119				Tumor	6614
			Tumor	135				Tumor	2749				Tumor	2786
			Tumor	135				Tumor	2657				Tumor	6150
			Tumor	135				Tumor	3060				Tumor	4004
			Tumor	136				Tumor	1911				Tumor	4999
			Tumor	136				Tumor	1542				Tumor	2668
			Tumor	137				Tumor	1996				Tumor	5493
			Tumor	138				Tumor	1777				Tumor	3300
			Tumor	138				Tumor	1673				Tumor	11208
			Tumor	138				Tumor	1285				Tumor	3869
			Tumor	138				Tumor	2806				Tumor	3866
			Tumor	138				Tumor	1049				Tumor	14105
			Tumor	139				Tumor	1649				Tumor	4568
			Tumor	139				Tumor	3243				Tumor	6866
			Tumor	140				Tumor	2001				Tumor	2236
			Tumor	140				Tumor	1471				Tumor	5036
			Tumor	140				Tumor	2327				Tumor	10439
			Tumor	140				Tumor	1607				Tumor	4793
			Tumor	141				Tumor	2626				Tumor	6128
			Tumor	141				Tumor	2525				Tumor	7108
			Tumor	141				Tumor	1589				Tumor	5902
			Tumor	142				Tumor	2356				Tumor	6785
			Tumor	142				Tumor	2181				Tumor	8835
			Tumor	142				Tumor	2251				Tumor	5356
			Tumor	142				Tumor	1752				Tumor	1818
			Tumor	143				Tumor	1313				Tumor	5010
			Tumor	144				Tumor	1157				Tumor	6924
			Tumor	145				Tumor	2064				Tumor	4699
			Tumor	146				Tumor	3321				Tumor	4141
			Tumor	146				Tumor	2627				Tumor	3203
			Tumor	146				Tumor	1248				Tumor	3959
			Tumor	146				Tumor	1720				Tumor	4283
			Tumor	146				Tumor	1029				Tumor	10189
			Tumor	147				Tumor	2662				Tumor	4992
			Tumor	147				Tumor	1322				Tumor	6403
			Tumor	148				Tumor	1210				Tumor	7623
			Tumor	149				Tumor	1560				Tumor	6766
			Tumor	149				Tumor	1087				Tumor	2812
			Tumor	149				Tumor	3287				Tumor	3578
			Tumor	149				Tumor	2049				Tumor	5508
			Tumor	150				Tumor	1459				Tumor	4074
			Tumor	150				Tumor	1423				Tumor	3024
			Tumor	150				Tumor	2046				Tumor	7285
			Tumor	150				Tumor	3080				Tumor	4734
			Tumor	151				Tumor	1934				Tumor	6407
			Tumor	151				Tumor	995				Tumor	2568
			Tumor	151				Tumor	1451				Tumor	5930
			Tumor	152				Tumor	1156				Tumor	4479
			Tumor	152				Tumor	2352				Tumor	6393
			Tumor	152				Tumor	2637				Tumor	4153
			Tumor	153				Tumor	2476				Tumor	6442
			Tumor	153				Tumor	1444				Tumor	5370
			Tumor	153				Tumor	1620				Tumor	5582
			Tumor	154				Tumor	1215				Tumor	4313
			Tumor	154				Tumor	1569				Tumor	2578
			Tumor	155				Tumor	1919				Tumor	10511
			Tumor	155				Tumor	1671				Tumor	5114
			Tumor	155				Tumor	2620				Tumor	3036
			Tumor	155				Tumor	2582				Tumor	1224
			Tumor	155				Tumor	2210				Tumor	5133
			Tumor	156				Tumor	2859				Tumor	2556
			Tumor	156				Tumor	1523				Tumor	6944
			Tumor	157				Tumor	3785				Tumor	8572
			Tumor	157				Tumor	2033				Tumor	3864
			Tumor	158				Tumor	1188				Tumor	9364
			Tumor	159				Tumor	836				Tumor	6209
			Tumor	160				Tumor	3117				Tumor	10251
			Tumor	160				Tumor	2111				Tumor	1241
			Tumor	161				Tumor	2090				Tumor	7012
			Tumor	162				Tumor	1460				Tumor	4623
			Tumor	162				Tumor	990				Tumor	6046
			Tumor	162				Tumor	1538				Tumor	3671
			Tumor	162				Tumor	1771				Tumor	5097
			Tumor	163				Tumor	1340				Tumor	1658
			Tumor	164				Tumor	2532				Tumor	3705
			Tumor	164				Tumor	2303				Tumor	4576
			Tumor	164				Tumor	1411				Tumor	7496
			Tumor	164				Tumor	1600				Tumor	9708
			Tumor	165				Tumor	1171				Tumor	3899
			Tumor	165				Tumor	2438				Tumor	8709
			Tumor	165				Tumor	1195				Tumor	12107
			Tumor	165				Tumor	1166				Tumor	8111
			Tumor	166				Tumor	1790				Tumor	9164
			Tumor	166				Tumor	2596				Tumor	6781
			Tumor	166				Tumor	2811				Tumor	10373
			Tumor	166				Tumor	2069				Tumor	3430
			Tumor	166				Tumor	2241				Tumor	7855
			Tumor	167				Tumor	1642				Tumor	3932
			Tumor	168				Tumor	1833				Tumor	9819
			Tumor	168				Tumor	1162				Tumor	12020
			Tumor	168				Tumor	3698				Tumor	5081
			Tumor	168				Tumor	1972				Tumor	3756
			Tumor	169				Tumor	2781				Tumor	8934
			Tumor	169				Tumor	1901				Tumor	11012
			Tumor	169				Tumor	1555				Tumor	6387
			Tumor	169				Tumor	1457				Tumor	6475
			Tumor	170				Tumor	1387				Tumor	14089
			Tumor	170				Tumor	2485				Tumor	3839
			Tumor	170				Tumor	1922				Tumor	11987
			Tumor	170				Tumor	3366				Tumor	8181
			Tumor	170				Tumor	1646				Tumor	9265
			Tumor	171				Tumor	1621				Tumor	5021
			Tumor	172				Tumor	1348				Tumor	8636
			Tumor	172				Tumor	1760				Tumor	7695
			Tumor	172				Tumor	1783				Tumor	8396
			Tumor	173				Tumor	1243				Tumor	10621
			Tumor	173				Tumor	1483				Tumor	4423
			Tumor	174				Tumor	2209				Tumor	3822
			Tumor	174				Tumor	1122				Tumor	9597
			Tumor	174				Tumor	1884				Tumor	7201
			Tumor	175				Tumor	1090				Tumor	6873
			Tumor	175				Tumor	1798				Tumor	8814
			Tumor	176				Tumor	1332				Tumor	6483
			Tumor	176				Tumor	1807				Tumor	8845
			Tumor	177				Tumor	399				Tumor	11539
			Tumor	177				Tumor	1720				Tumor	13070
			Tumor	177				Tumor	1223				Tumor	5611
			Tumor	178				Tumor	797				Tumor	5689
			Tumor	179				Tumor	774				Tumor	4291
			Tumor	180				Tumor	2310				Tumor	5514
			Tumor	180				Tumor	2119				Tumor	7241
			Tumor	180				Tumor	1648				Tumor	3810
			Tumor	181				Tumor	1760				Tumor	6085
			Tumor	181				Tumor	3130				Tumor	2697
			Tumor	182				Tumor	1412				Tumor	2166
			Tumor	182				Tumor	1357				Tumor	5270
			Tumor	182				Tumor	1370				Tumor	2863
			Tumor	182				Tumor	2175				Tumor	11839
			Tumor	183				Tumor	806				Tumor	3645
			Tumor	184				Tumor	1116				Tumor	6524
			Tumor	184				Tumor	1953				Tumor	1778
			Tumor	184				Tumor	1159				Tumor	5116
			Tumor	185				Tumor	2294				Tumor	9779
			Tumor	185				Tumor	2431				Tumor	1649
			Tumor	186				Tumor	1561				Tumor	2930
			Tumor	186				Tumor	3024				Tumor	2122
			Tumor	186				Tumor	2210				Tumor	2606
			Tumor	187				Tumor	2406				Tumor	3507
			Tumor	187				Tumor	1526				Tumor	2574
			Tumor	187				Tumor	2754				Tumor	4673
			Tumor	188				Tumor	2539				Tumor	7691
			Tumor	189				Tumor	1286				Tumor	5227
			Tumor	189				Tumor	2382				Tumor	10618
			Tumor	190				Tumor	2952				Tumor	5267
			Tumor	190				Tumor	2465				Tumor	8704
			Tumor	190				Tumor	1974				Tumor	6271
			Tumor	190				Tumor	1705				Tumor	7449
			Tumor	191				Tumor	1601				Tumor	4683
			Tumor	191				Tumor	1548				Tumor	6912
			Tumor	191				Tumor	3371				Tumor	4378
			Tumor	192				Tumor	3506				Tumor	10815
			Tumor	192				Tumor	2040				Tumor	1663
			Tumor	192				Tumor	3221				Tumor	11470
			Tumor	193				Tumor	2653				Tumor	11401
			Tumor	193				Tumor	2229				Tumor	5703
			Tumor	193				Tumor	3697				Tumor	13115
			Tumor	194				Tumor	2728				Tumor	1784
			Tumor	194				Tumor	2030				Tumor	8756
			Tumor	194				Tumor	2962				Tumor	9921
			Tumor	195				Tumor	2886				Tumor	1833
			Tumor	196				Tumor	1968				Tumor	4155
			Tumor	197				Tumor	1400				Tumor	5882
			Tumor	198				Tumor	1900				Tumor	4699
			Tumor	198				Tumor	2197				Tumor	8841
			Tumor	199				Tumor	2713				Tumor	1112
			Tumor	199				Tumor	2243				Tumor	7293
			Tumor	200				Tumor	2466				Tumor	5020
			Tumor	200				Tumor	2410				Tumor	14320
			Tumor	200				Tumor	1749				Tumor	4452
			Tumor	200				Tumor	2312				Tumor	4873
			Tumor	201				Tumor	2335				Tumor	2408
			Tumor	201				Tumor	2797				Tumor	5001
			Tumor	203				Tumor	1613				Tumor	8301
			Tumor	204				Tumor	809				Tumor	4030
			Tumor	206				Tumor	1885				Tumor	4903
			Tumor	207				Tumor	2067				Tumor	5933
			Tumor	208				Tumor	627				Tumor	8678
			Tumor	208				Tumor	1089				Tumor	9414
			Tumor	209				Tumor	744				Tumor	2440
			Tumor	209				Tumor	1232				Tumor	3817
			Tumor	210				Tumor	2804				Tumor	1700
			Tumor	210				Tumor	1827				Tumor	2873
			Tumor	211				Tumor	1811				Tumor	5946
			Tumor	213				Tumor	1143				Tumor	10088
			Tumor	213				Tumor	1873				Tumor	9837
			Tumor	216				Tumor	3719				Tumor	4892
			Tumor	217				Tumor	1729				Tumor	5204
			Tumor	217				Tumor	2201				Tumor	5765
			Tumor	218				Tumor	1825				Tumor	4396
			Tumor	218				Tumor	1369				Tumor	12996
			Tumor	218				Tumor	1758				Tumor	4564
			Tumor	218				Tumor	1731				Tumor	8817
			Tumor	219				Tumor	1702				Tumor	8955
			Tumor	220				Tumor	1478				Tumor	8252
			Tumor	221				Tumor	822				Tumor	9439
			Tumor	221				Tumor	2453				Tumor	9379
			Tumor	223				Tumor	2115				Tumor	6264
			Tumor	224				Tumor	1831				Tumor	4230
			Tumor	225				Tumor	2070				Tumor	5190
			Tumor	225				Tumor	1478				Tumor	5678
			Tumor	227				Tumor	3032				Tumor	9901
			Tumor	228				Tumor	1155				Tumor	12983
			Tumor	228				Tumor	3312				Tumor	2717
			Tumor	228				Tumor	1511				Tumor	4438
			Tumor	228				Tumor	3416				Tumor	2338
			Tumor	229				Tumor	1037				Tumor	6643
			Tumor	229				Tumor	1562				Tumor	3663
			Tumor	230				Tumor	1982				Tumor	6006
			Tumor	231				Tumor	3002				Tumor	10215
			Tumor	231				Tumor	3306				Tumor	5205
			Tumor	232				Tumor	3490				Tumor	11929
			Tumor	233				Tumor	1755				Tumor	11380
			Tumor	233				Tumor	2860				Tumor	7582
			Tumor	234				Tumor	1157				Tumor	6369
			Tumor	234				Tumor	2626				Tumor	5192
			Tumor	234				Tumor	2458				Tumor	3641
			Tumor	234				Tumor	1612				Tumor	8481
			Tumor	235				Tumor	2519				Tumor	10133
			Tumor	235				Tumor	1497				Tumor	5012
			Tumor	236				Tumor	2425				Tumor	9003
			Tumor	237				Tumor	3813				Tumor	9696
			Tumor	238				Tumor	2670				Tumor	2529
			Tumor	238				Tumor	2096				Tumor	4843
			Tumor	238				Tumor	2699				Tumor	4682
			Tumor	238				Tumor	1814				Tumor	11157
			Tumor	238				Tumor	1254				Tumor	3656
			Tumor	239				Tumor	1147				Tumor	7909
			Tumor	240				Tumor	1028				Tumor	7216
			Tumor	240				Tumor	1260				Tumor	8627
			Tumor	241				Tumor	3208				Tumor	14759
			Tumor	241				Tumor	1315				Tumor	5776
			Tumor	241				Tumor	1420				Tumor	4254
			Tumor	241				Tumor	1470				Tumor	4190
			Tumor	242				Tumor	1754				Tumor	9826
			Tumor	243				Tumor	1063				Tumor	5020
			Tumor	244				Tumor	2818				Tumor	10753
			Tumor	244				Tumor	1788				Tumor	9050
			Tumor	245				Tumor	2679				Tumor	4083
			Tumor	245				Tumor	2822				Tumor	5842
			Tumor	247				Tumor	1972				Tumor	11008
			Tumor	248				Tumor	2191				Tumor	9197
			Tumor	248				Tumor	1591				Tumor	4972
			Tumor	248				Tumor	1435				Tumor	5670
			Tumor	249				Tumor	1276				Tumor	3633
			Tumor	249				Tumor	2035				Tumor	4192
			Tumor	249				Tumor	1836				Tumor	2685
			Tumor	250				Tumor	1598				Tumor	3599
			Tumor	252				Tumor	2873				Tumor	2532
			Tumor	252				Tumor	979				Tumor	6801
			Tumor	253				Tumor	2321				Tumor	4136
			Tumor	253				Tumor	2840				Tumor	4507
			Tumor	253				Tumor	2735				Tumor	7017
			Tumor	253				Tumor	863				Tumor	9275
			Tumor	254				Tumor	3078				Tumor	6902
			Tumor	254				Tumor	2015				Tumor	4095
			Tumor	255				Tumor	2391				Tumor	3183
			Tumor	256				Tumor	1850				Tumor	13350
			Tumor	257				Tumor	1409				Tumor	3887
			Tumor	257				Tumor	2435				Tumor	7075
			Tumor	257				Tumor	2314				Tumor	7442
			Tumor	257				Tumor	1702				Tumor	1269
			Tumor	259				Tumor	1956				Tumor	4530
			Tumor	259				Tumor	3887				Tumor	4569
			Tumor	260				Tumor	1186				Tumor	6176
			Tumor	260				Tumor	2074				Tumor	3277
			Tumor	261				Tumor	3228				Tumor	5604
			Tumor	261				Tumor	1043				Tumor	2663
			Tumor	262				Tumor	1808				Tumor	11389
			Tumor	262				Tumor	2510				Tumor	8472
			Tumor	262				Tumor	1038				Tumor	12546
			Tumor	263				Tumor	1926				Tumor	6772
			Tumor	265				Tumor	1720				Tumor	5809
			Tumor	265				Tumor	1940				Tumor	9924
			Tumor	266				Tumor	2199				Tumor	7934
			Tumor	266				Tumor	1677				Tumor	6847
			Tumor	268				Tumor	1122				Tumor	6276
			Tumor	268				Tumor	3121				Tumor	9991
			Tumor	268				Tumor	1439				Tumor	11220
			Tumor	269				Tumor	2869				Tumor	7621
			Tumor	269				Tumor	2576				Tumor	6272
			Tumor	269				Tumor	1848				Tumor	12557
			Tumor	270				Tumor	1379				Tumor	7191
			Tumor	270				Tumor	1890				Tumor	7526
			Tumor	272				Tumor	2016				Tumor	5027
			Tumor	274				Tumor	3137				Tumor	5423
			Tumor	275				Tumor	3998				Tumor	6701
			Tumor	276				Tumor	2866				Tumor	2365
			Tumor	279				Tumor	2207				Tumor	8804
			Tumor	281				Tumor	1895				Tumor	8592
			Tumor	281				Tumor	1276				Tumor	7120
			Tumor	283				Tumor	2651				Tumor	5680
			Tumor	284				Tumor	1671				Tumor	6292
			Tumor	284				Tumor	1174				Tumor	14095
			Tumor	286				Tumor	1098				Tumor	7338
			Tumor	286				Tumor	1737				Tumor	6977
			Tumor	286				Tumor	1269				Tumor	1951
			Tumor	287				Tumor	1776				Tumor	1510
			Tumor	287				Tumor	1831				Tumor	3936
			Tumor	288				Tumor	1899				Tumor	4840
			Tumor	290				Tumor	2116				Tumor	2094
			Tumor	293				Tumor	1369				Tumor	5548
			Tumor	293				Tumor	1735				Tumor	6839
			Tumor	294				Tumor	2815				Tumor	3030
			Tumor	295				Tumor	2010				Tumor	2969
			Tumor	295				Tumor	1654				Tumor	11134
			Tumor	295				Tumor	961				Tumor	3403
			Tumor	296				Tumor	1704				Tumor	1859
			Tumor	296				Tumor	1813				Tumor	6938
			Tumor	298				Tumor	1220				Tumor	7616
			Tumor	300				Tumor	808				Tumor	7130
			Tumor	301				Tumor	1396				Tumor	4532
			Tumor	301				Tumor	2255				Tumor	5001
			Tumor	301				Tumor	1537				Tumor	7535
			Tumor	301				Tumor	1505				Tumor	1627
			Tumor	302				Tumor	3172				Tumor	3266
			Tumor	303				Tumor	2113				Tumor	2872
			Tumor	304				Tumor	3829				Tumor	2902
			Tumor	305				Tumor	1394				Tumor	2676
			Tumor	306				Tumor	2439				Tumor	4128
			Tumor	307				Tumor	1692				Tumor	3308
			Tumor	307				Tumor	1855				Tumor	4150
			Tumor	312				Tumor	994				Tumor	2103
			Tumor	313				Tumor	1592				Tumor	4016
			Tumor	313				Tumor	3851				Tumor	2981
			Tumor	314				Tumor	2184				Tumor	5020
			Tumor	314				Tumor	2474				Tumor	1708
			Tumor	314				Tumor	2485				Tumor	4794
			Tumor	315				Tumor	2769				Tumor	792
			Tumor	315				Tumor	3109				Tumor	5187
			Tumor	315				Tumor	1775				Tumor	2781
			Tumor	317				Tumor	2687				Tumor	4935
			Tumor	317				Tumor	3909				Tumor	4521
			Tumor	318				Tumor	1394				Tumor	5921
			Tumor	318				Tumor	2666				Tumor	7861
			Tumor	319				Tumor	2576				Tumor	7792
			Tumor	321				Tumor	1579				Tumor	5607
			Tumor	322				Tumor	1672				Tumor	5290
			Tumor	322				Tumor	1657				Tumor	3790
			Tumor	323				Tumor	1599				Tumor	4455
			Tumor	324				Tumor	2405				Tumor	2935
			Tumor	325				Tumor	2265				Tumor	5014
			Tumor	326				Tumor	2573				Tumor	5654
			Tumor	329				Tumor	2730				Tumor	3610
			Tumor	330				Tumor	1276				Tumor	3963
			Tumor	332				Tumor	3810				Tumor	1960
			Tumor	334				Tumor	2122				Tumor	2343
			Tumor	334				Tumor	1257				Tumor	5852
			Tumor	335				Tumor	2756				Tumor	5062
			Tumor	336				Tumor	2138				Tumor	6182
			Tumor	338				Tumor	3458				Tumor	3826
			Tumor	340				Tumor	1555				Tumor	10958
			Tumor	343				Tumor	1786				Tumor	3083
			Tumor	343				Tumor	1094				Tumor	6758
			Tumor	343				Tumor	1071				Tumor	9993
			Tumor	344				Tumor	1677				Tumor	11169
			Tumor	345				Tumor	2316				Tumor	4013
			Tumor	346				Tumor	1595				Tumor	10766
			Tumor	347				Tumor	1309				Tumor	3487
			Tumor	347				Tumor	3031				Tumor	4358
			Tumor	347				Tumor	1560				Tumor	8119
			Tumor	349				Tumor	1702				Tumor	10401
			Tumor	353				Tumor	1325				Tumor	4557
			Tumor	355				Tumor	1683				Tumor	4435
			Tumor	355				Tumor	1395				Tumor	9253
			Tumor	355				Tumor	1624				Tumor	5878
			Tumor	356				Tumor	1316				Tumor	4096
			Tumor	357				Tumor	2861				Tumor	2571
			Tumor	360				Tumor	1695				Tumor	3113
			Tumor	362				Tumor	1779				Tumor	1545
			Tumor	363				Tumor	2931				Tumor	3362
			Tumor	363				Tumor	1835				Tumor	7443
			Tumor	364				Tumor	2929				Tumor	9389
			Tumor	365				Tumor	2386				Tumor	5461
			Tumor	368				Tumor	841				Tumor	4897
			Tumor	369				Tumor	1641				Tumor	5183
			Tumor	371				Tumor	2383				Tumor	8544
			Tumor	371				Tumor	1329				Tumor	4739
			Tumor	372				Tumor	1202				Tumor	10444
			Tumor	373				Tumor	2413				Tumor	6966
			Tumor	374				Tumor	733				Tumor	5233
			Tumor	374				Tumor	799				Tumor	4146
			Tumor	375				Tumor	564				Tumor	2959
			Tumor	375				Tumor	679				Tumor	7020
			Tumor	378				Tumor	1783				Tumor	884
			Tumor	378				Tumor	3252				Tumor	5637
			Tumor	379				Tumor	1964				Tumor	2589
			Tumor	379				Tumor	1197				Tumor	1496
			Tumor	384				Tumor	2693				Tumor	1817
			Tumor	384				Tumor	1535				Tumor	3518
			Tumor	388				Tumor	2347				Tumor	7698
			Tumor	388				Tumor	1738				Tumor	2200
			Tumor	390				Tumor	1195				Tumor	6436
			Tumor	401				Tumor	2082				Tumor	3462
			Tumor	404				Tumor	2862				Tumor	8562
			Tumor	406				Tumor	1392				Tumor	2832
			Tumor	406				Tumor	1839				Tumor	4668
			Tumor	410				Tumor	1249				Tumor	4596
			Tumor	411				Tumor	1791				Tumor	3366
			Tumor	411				Tumor	1837				Tumor	6221
			Tumor	411				Tumor	1941				Tumor	1705
			Tumor	412				Tumor	1453				Tumor	4513
			Tumor	416				Tumor	1408				Tumor	14206
			Tumor	418				Tumor	1505				Tumor	5012
			Tumor	419				Tumor	1921				Tumor	7939
			Tumor	420				Tumor	1836				Tumor	3953
			Tumor	420				Tumor	2193				Tumor	5540
			Tumor	423				Tumor	2062				Tumor	2815
			Tumor	423				Tumor	1791				Tumor	10799
			Tumor	425				Tumor	1564				Tumor	3596
			Tumor	426				Tumor	867				Tumor	2979
			Tumor	430				Tumor	564				Tumor	11623
			Tumor	431				Tumor	2105				Tumor	13130
			Tumor	433				Tumor	1664				Tumor	5787
			Tumor	435				Tumor	2582				Tumor	8417
			Tumor	436				Tumor	1611				Tumor	5323
			Tumor	438				Tumor	2723				Tumor	3717
			Tumor	441				Tumor	1809				Tumor	3461
			Tumor	447				Tumor	1708				Tumor	6704
			Tumor	449				Tumor	1381				Tumor	11165
			Tumor	450				Tumor	1256				Tumor	6967
			Tumor	455				Tumor	1381				Tumor	981
			Tumor	458				Tumor	2499				Tumor	9945
			Tumor	461				Tumor	1721				Tumor	5529
			Tumor	464				Tumor	3992				Tumor	2435
			Tumor	466				Tumor	1032				Tumor	2696
			Tumor	467				Tumor	1263				Tumor	1549
			Tumor	468				Tumor	1892				Tumor	2942
			Tumor	469				Tumor	1538				Tumor	4002
			Tumor	470				Tumor	1559				Tumor	7933
			Tumor	472				Tumor	2022				Tumor	2872
			Tumor	473				Tumor	995				Tumor	4656
			Tumor	474				Tumor	1471				Tumor	2739
			Tumor	474				Tumor	2440				Tumor	3927
			Tumor	478				Tumor	784				Tumor	2312
			Tumor	481				Tumor	1828				Tumor	1955
			Tumor	483				Tumor	883				Tumor	1935
			Tumor	484				Tumor	612				Tumor	7288
			Tumor	489				Tumor	2244				Tumor	3212
			Tumor	491				Tumor	438				Tumor	3684
			Tumor	492				Tumor	613				Tumor	14045
			Tumor	493				Tumor	571				Tumor	10276
			Tumor	494				Tumor	1012				Tumor	2306
			Tumor	494				Tumor	1793				Tumor	5701
			Tumor	497				Tumor	3299				Tumor	5549
			Tumor	498				Tumor	2026				Tumor	4839
			Tumor	502				Tumor	1214				Tumor	5352
			Tumor	502				Tumor	3636				Tumor	4457
			Tumor	502				Tumor	1736				Tumor	1156
			Tumor	506				Tumor	1969				Tumor	2058
			Tumor	507				Tumor	961				Tumor	4770
			Tumor	507				Tumor	1655				Tumor	3084
			Tumor	509				Tumor	2518				Tumor	1910
			Tumor	510				Tumor	2348				Tumor	2976
			Tumor	512				Tumor	1881				Tumor	2539
			Tumor	515				Tumor	1176				Tumor	7486
			Tumor	516				Tumor	3758				Tumor	4484
			Tumor	517				Tumor	2328				Tumor	2169
			Tumor	517				Tumor	1260				Tumor	4538
			Tumor	518				Tumor	1663				Tumor	1953
			Tumor	518				Tumor	1250				Tumor	5501
			Tumor	520				Tumor	2604				Tumor	5641
			Tumor	520				Tumor	1642				Tumor	2393
			Tumor	520				Tumor	1271				Tumor	5205
			Tumor	526				Tumor	2397				Tumor	8198
			Tumor	528				Tumor	1316				Tumor	4459
			Tumor	531				Tumor	610				Tumor	1001
			Tumor	531				Tumor	1675				Tumor	1393
			Tumor	532				Tumor	1412				Tumor	1783
			Tumor	537				Tumor	2584				Tumor	3364
			Tumor	537				Tumor	1543				Tumor	6237
			Tumor	548				Tumor	1512				Tumor	4496
			Tumor	549				Tumor	1602				Tumor	2330
			Tumor	552				Tumor	3728				Tumor	1378
			Tumor	559				Tumor	1092				Tumor	1590
			Tumor	559				Tumor	1462				Tumor	6111
			Tumor	559				Tumor	1273				Tumor	5329
			Tumor	561				Tumor	1404				Tumor	4354
			Tumor	561				Tumor	950				Tumor	4931
			Tumor	562				Tumor	1125				Tumor	5563
			Tumor	566				Tumor	624				Tumor	6703
			Tumor	568				Tumor	1202				Tumor	2186
			Tumor	569				Tumor	1306				Tumor	4200
			Tumor	572				Tumor	1220				Tumor	4873
			Tumor	574				Tumor	1804				Tumor	5090
			Tumor	580				Tumor	1728				Tumor	3618
			Tumor	585				Tumor	1808				Tumor	8175
			Tumor	587				Tumor	1251				Tumor	4321
			Tumor	593				Tumor	1338				Tumor	4175
			Tumor	593				Tumor	2385				Tumor	2576
			Tumor	593				Tumor	1762				Tumor	4428
			Tumor	594				Tumor	1679				Tumor	2076
			Tumor	594				Tumor	1666				Tumor	4335
			Tumor	595				Tumor	2601				Tumor	2674
			Tumor	597				Tumor	2260				Tumor	2129
			Tumor	599				Tumor	1629				Tumor	6892
			Tumor	602				Tumor	2197				Tumor	4282
			Tumor	603				Tumor	1144				Tumor	10453
			Tumor	603				Tumor	978				Tumor	2275
			Tumor	610				Tumor	1309				Tumor	2602
			Tumor	616				Tumor	938				Tumor	3329
			Tumor	618				Tumor	1725				Tumor	1740
			Tumor	620				Tumor	1197				Tumor	2155
			Tumor	621				Tumor	932				Tumor	1656
			Tumor	622				Tumor	1060				Tumor	10511
			Tumor	624				Tumor	1703				Tumor	3123
			Tumor	632				Tumor	1837				Tumor	12157
			Tumor	633				Tumor	1488				Tumor	4308
			Tumor	634				Tumor	1005				Tumor	3130
			Tumor	637				Tumor	964				Tumor	2962
			Tumor	639				Tumor	901				Tumor	2320
			Tumor	641				Tumor	1121				Tumor	6628
			Tumor	642				Tumor	1913				Tumor	1991
			Tumor	643				Tumor	1780				Tumor	4875
			Tumor	643				Tumor	1376				Tumor	2921
			Tumor	652				Tumor	2947				Tumor	5169
			Tumor	663				Tumor	2104				Tumor	8002
			Tumor	663				Tumor	1327				Tumor	8346
			Tumor	671				Tumor	836				Tumor	4982
			Tumor	673				Tumor	913				Tumor	5902
			Tumor	677				Tumor	643				Tumor	4054
			Tumor	681				Tumor	1030				Tumor	7075
			Tumor	684				Tumor	1785				Tumor	4091
			Tumor	686				Tumor	631				Tumor	4257
			Tumor	686				Tumor	930				Tumor	2134
			Tumor	692				Tumor	1287				Tumor	589
			Tumor	695				Tumor	2359				Tumor	2455
			Tumor	697				Tumor	1415				Tumor	1943
			Tumor	697				Tumor	1051				Tumor	1753
			Tumor	697				Tumor	689				Tumor	1047
			Tumor	699				Tumor	752				Tumor	3914
			Tumor	700				Tumor	553				Tumor	2443
			Tumor	703				Tumor	798				Tumor	2602
			Tumor	707				Tumor	731				Tumor	1884
			Tumor	715				Tumor	2823
			Tumor	717				Tumor	1628
			Tumor	719				Tumor	646
			Tumor	723				Tumor	1511
			Tumor	732				Tumor	2073
			Tumor	733				Tumor	1475
			Tumor	742				Tumor	1574
			Tumor	750				Tumor	1392
			Tumor	751				Tumor	1414
			Tumor	772				Tumor	1327
			Tumor	776				Tumor	1263
			Tumor	781				Tumor	1053
			Tumor	783				Tumor	738
			Tumor	784				Tumor	1271
			Tumor	788				Tumor	1698
			Tumor	790				Tumor	1103
			Tumor	795				Tumor	1029
			Tumor	818				Tumor	858
			Tumor	819				Tumor	1084
			Tumor	828				Tumor	1568
			Tumor	828				Tumor	2040
			Tumor	845				Tumor	2178
			Tumor	851				Tumor	1821
			Tumor	851				Tumor	2379
			Tumor	858				Tumor	1149
			Tumor	858				Tumor	1710
			Tumor	864				Tumor	2546
			Tumor	873				Tumor	3333
			Tumor	893				Tumor	1367
			Tumor	901				Tumor	1298
			Tumor	907				Tumor	2157
			Tumor	911				Tumor	2047
			Tumor	913				Tumor	2055
			Tumor	928				Tumor	1681
			Tumor	930				Tumor	1329
			Tumor	931				Tumor	1723
			Tumor	935				Tumor	1751
			Tumor	938				Tumor	1258
			Tumor	944				Tumor	922
			Tumor	950				Tumor	1125
			Tumor	958				Tumor	1766
			Tumor	962				Tumor	1584
			Tumor	965				Tumor	674
			Tumor	975				Tumor	1890
			Tumor	988				Tumor	802
			Tumor	991				Tumor	657
			Tumor	995				Tumor	1614
			Tumor	1003				Tumor	1357
			Tumor	1009				Tumor	1029
			Tumor	1025				Tumor	1071
			Tumor	1048
			Tumor	1053
			Tumor	1078
			Tumor	1089
			Tumor	1090
			Tumor	1091
			Tumor	1099
			Tumor	1110
			Tumor	1113
			Tumor	1121
			Tumor	1121
			Tumor	1128
			Tumor	1153
			Tumor	1193
			Tumor	1216
			Tumor	1248
			Tumor	1290
Supplementary fig12b
female patients (n=6)	Tumor samples
	Normal samples
Supplementary fig12c
female patients (n=6)
Expression level
	CD8
	T						N
	2.35415	0.4423	0.15215	0.59595	0.98845	0.42725	2.82235	2.70975	8.3229	8.4525	6.31955	5.4192
	ARIH1
	T						N
	59.3638	47.0175	71.7475	22.1761	75.8889	59.7991	72.7597	69.5185	89.6788	157.324	89.4984	111.021
	DNA-PKcs
	T						N
	31.4635	91.1098	79.7613	68.3743	70.3162	87.9448	7.1133	16.7466	1.69945	40.5868	37.9775	0.182
Supplementary fig12d
female patients (n=6)
Nuclear p-IRF3 (% of cells)
	T						N
	25.9259	14.0238	37.2039	20.9534	3.25	8.03852	52.9728	69.7802	20.9494	35.9801	34.0278	33.5676
Supplementary fig13a
Supplementary fig13b
Supplementary fig13c
female BALB/c (n=6)			tumor volume								tumor volume
		days	vehicle	vehicle	vehicle	vehicle	vehicle	vehicle		days	Anti-PD-L1	Anti-PD-L1	Anti-PD-L1	Anti-PD-L1	Anti-PD-L1	Anti-PD-L1
		5	47.91	41.66	52.08	51.98	30.34	33.7		5	52.1	55.8	43.79	48.91	38.04	36.69
		7	206.13	172.53	256.64	278.54	310.26	200.34		7	278.89	168	149.59	251.49	104.37	189.54
		9	421.95	341.41	459.6	404.46	614	341.57		9	389.18	350.09	355.87	557.63	205.44	364.19
		11	554.23	383.03	711.07	609.36	647.5	456.51		11	657.73	374.31	648.02	798.55	250.66	556.02
		13	940.57	614.01	1037.28	603.5	1016.17	487.72		13	993.53	480.22	572.45	1037.54	267.38	555.5
		15	1025.03	719.75	1191.33	791.79	1175.31	533.41		15	1155.36	528.86	672.79	1369.72	382.07	602.88
		17	1227.46	829.79	1376.88	859.6	1576.85	1040.81		17	1323.61	501.74	804.92	1185.34	510.98	887.72
		19	1280.71	1286.42	1476.3	894.5	1799.53	1745.08		19	1397.31	619.41	875.41	1626.41	616.37	1128.42
			tumor volume								tumor volume
		days	ACY738	ACY738	ACY738	ACY738	ACY738	ACY738		days	Combined	Combined	Combined	Combined	Combined	Combined
		5	44.86	40.59	60.39	54.58	31.85	26.42		5	53.57	42.67	49.97	46.81	35.65	31.37
		7	177.54	200.08	170.27	110.16	130.65	87.18		7	134.25	174.28	138.16	160.08	108.75	100.98
		9	320.83	297.69	216.26	216.51	199.09	178.84		9	229.65	224.41	159.26	257.96	107.96	126.75
		11	434.46	417.4	439.7	397.71	476.87	317.24		11	245.19	196.24	160.47	310.88	202.95	163.05
		13	467.25	527.09	368.19	296.64	408.67	328.07		13	335.27	325.57	196.86	376.04	168.06	195.37
		15	728.16	599.66	514.49	377.68	485.36	411.82		15	430.31	416.62	218.68	327.36	160.32	188.37
		17	740.01	503.57	585.53	347.88	705.19	490.78		17	427.27	395.93	219.45	666.86	200.36	203.88
		19	855.91	738.33	463.81	457.75	897.45	553.76		19	513.01	343.02	272.92	451.83	165.48	238.59
Supplementary fig13d
female BALB/c (n=6)		body weights (g)
	days	Vehicle							Anti-PD-L1							ACY738							Combined
	5	17.1	17.8	17.7	17.1	18.1	17.1		15.8	17.4	17.4	16.5	16.6	18.3		16.5	16.8	17.4	17.5	16.3	17.3		17.6	16.8	17.1	17.5	15.9	17.9
	7	17.5	17.9	17.5	17.4	18.3	17.1		17.1	17.8	17.3	16.9	16.9	18.9		16.8	16.1	17.3	17.4	17	17.5		18	17.1	16.9	17.8	16.7	18.2
	9	17.8	18	18.1	17.9	18.7	17.8		17	17.6	17.9	17.2	17.1	19.1		16.1	15.4	17	16.9	16.8	17.1		18.4	16.8	17.4	17.8	16.4	17.7
	11	17.9	17.9	18.4	17.5	18.6	17.6		16.9	17.1	17.4	17.7	17.4	18.9		16.2	15.7	16.5	17.1	16.8	17.4		18.4	16.2	17.4	18	16	17.5
	13	18.4	18.4	18.8	18.2	18.5	17.5		16.7	17.4	18	17.9	17.8	19		15.7	15.6	17.1	18	16.7	17.5		18.4	16.4	18.4	18	16.2	17.5
	15	19.3	18.7	19.4	18.6	19.3	18.3		17.4	16.5	18.3	18.4	18	19.2		16.8	16.5	17.3	18	16.8	17.8		18	16.8	17.7	17.9	16.2	18.1
	17	18.7	18.3	18.8	18.1	18.8	16.9		15.9	17.2	18	18	17.2	18.8		16.3	16.1	16.6	17.4	17	17.3		17.9	16.5	17.7	18.3	16	17.7
	19	19	18.2	18.2	18.6	19.2	17.4		16.1	17.1	18.2	17.8	16.9	19		16.2	16	16.9	17.7	16.8	17.9		17.9	16.6	17.6	18	16.2	17.8
Supplementary fig13e
Supplementary fig13f
		Ctrl-KD+DMSO	Ctrl-KD+ACY738	Arih1-KD+DMSO	Arih1-KD+ACY738
		ifnb1
		1	2.26577	1.6358	0.747425
		1.09429	2.47942	1.37554	1.82766
		1	2.36199	1.52626	1.6245
		0.993092	2.32947	0.952638	1.42405
		ifna2
		0.913831	2.54912	1.19748	1.19748
		0.858565	2.69447	1.10957	1.20581
		1	1.6245	0.773782	1.11729
		il-6
		1	2.73208	0.0363979	0.0883883
		0.920188	2.07053	0.0674518	0.154963
		0.959264	2.9897	0.0426888	0.112656
			2.01391		0.15932
			3.20428		0.073812
			2.36199		0.135842
Supplementary fig13g
				tumor volume
female BALB/c (n=5)
Days	Ctrl-KD+vehicle						Ctrl-KD+ ACY738+anti-PD-L1						Arih1-KD + ACY738+anti-PD-L1
5	92.87	173.41	128.96	106.88	188.91		186.15	140.28	116.08	47.06	44.51		142.95	147.12	113.06	163.14	172.69
7	464.79	164.97	246.74	324.14	181.22		212.54	154.33	93.47	256.59	57.51		267.26	260.59	291.29	287.47	298.1
10	313.85	364.92	612.32	283.34	280.71		259.94	70.58	93.69	259.32	294.36		319.14	309.05	389.34	383.54	229.39
13	496.63	553.79	808.11	375.88	485.66		280.22	95.33	90.37	381.2	342.92		275.46	480.39	521.12	499.71	303.48
16	1028.23	750.35	429.17	414.37	757.35		237.31	22.92	39.82	377.18	484.06		554.36	496.5	317.24	686.87	547.86
19	1016.35	355.34	842.08	1127.25	479.82		4	631.81	4	510.81	141.72		586.22	347.49	441.76	700.81	691.31
21	1248.34	1469.54	1316.06	810.19	528.93		4	703.3	68.64	4	496.72		388.54	681.97	764.03	743.37	658.71
Supplementary fig13h
female BALB/c (n=5)
		Ctrl-KD+vehicle						Ctrl-KD+ ACY738+anti-PD-L1						Arih1-KD + ACY738+anti-PD-L1
tumor volume		1248.34	1469.54	1316.06	810.19	528.93		4	703.3	68.64	4	496.72		388.54	681.97	764.03	743.37	658.71
		Ctrl-KD+vehicle						Ctrl-KD+ ACY738+anti-PD-L1						Arih1-KD + ACY738+anti-PD-L1
tumor weight		1.7812	0.8933	0.9472	1.756	0.4212		1.0863	0.0577	0.589	0.01	0		0.651	0.2075	0.2982	0.3717	0.4101
Supplementary fig13i
female BALB/c (n=5, 4, 5)
CD8+ T cells		Ctrl-KD+vehicle						Ctrl-KD+ ACY738+anti-PD-L1						Arih1-KD + ACY738+anti-PD-L1
(% of CD45+CD3+）		1.21	2.25	0.2	0.82	1.17		3.56	2.92	2.67	6.11			0.53	0.77	1.43	1.75	0.68
Supplementary fig13j
Supplementary fig14a
Supplementary fig14b
		Ctrl-KD+DMSO	Ctrl-KD+ACY738	Sting-KD+DMSO	Sting-KD+ACY738
		ifnb1
		1	2.31338	0.619854	0.946058
		1.47427	2.04202	0.972655	0.993092
		0.965936	1.61328	1.25701	0.946058
		ifna2
		1	2.37841	0.125869	0.806642
		1	1.86607	1.28343	0.913831
		0.447513	2.56685	0.716978	0.864537
		il-6
		1	2.07053	0.0480273	0.128514
		0.959264	2.20381	0.0390103	0.233258
		1	3.50642	0.0934281	1.71713
			2.65737		0.142595
			2.42839		0.123279
			2.15846		0.373712
Supplementary fig14c
female BALB/c (n=8)					Tumor volume
DAYS	Ctrl-KD+Vehicle								Ctrl-KD+anti-PD-L1								Ctrl-KD+anti-PD-L1+ACY738								Sting-KD+anti-PD-L1+ACY738
5	132.51	76.61	79.16	87.63	46.24	41.01	94.29	89.71	66.53	77.41	79.43	50.81	52.48	48.11	100.59	85.53	65.6	52.94	80.44	89.77	73.42	75.44	104.36	42.93	104.5	106.04	57.66	58.65	79.67	72.29	62.12	61.18
7	263.89	178.54	135.31	197.23	170.31	214.78	227.44	206.39	172.75	179.89	137.58	135.85	185.2	211.73	206.64	235.63	131.95	118.01	213.04	153.46	177.69	161.23	179.83	107.47	234.66	371.52	261.43	170.73	196.63	176.28	165.02	305.53
9	409.92	403.4	398.39	249.12	295.97	274	336.01	349.89	255.03	397.15	294.5	261.11	300.59	375.54	443.51	387.48	154.62	222.93	316.18	226.47	214.38	202.24	275.94	175.6	270.31	339.14	283.23	234.25	339.92	328.99	283.15	386.46
11	526.94	438.77	379.57	249.5	401.76	522.56	514.77	332.14	285.76	473.27	277.83	385.44	436.32	304.2	388.13	460.66	139	221.9	247.01	193.14	227.76	267.01	204.77	197.29	166.62	512.96	457.75	316.82	361.85	244.53	500.91	664.91
13	611.9	480.31	444.47	396.98	535.2	604.43	603.31	403.76	204.48	485.99	356.73	530.77	332.81	584.91	408.24	454.72	139.64	210.55	210.62	132.78	343.97	236.36	213.08	226.39	243.39	324.68	326.12	553.18	302.54	315.71	635.12	362.47
15	718.21	678.61	491.02	523.95	603.29	695.5	535.19	456.47	181.23	533.12	343.9	550.17	786.93	391.01	414.31	469.84	121.03	149	167	116.82	285.2	252.5	191.6	149.91	205.27	209.53	221.61	508.68	215.45	512.86	831.3	325.68
17	807.61	630.61	621.71	602.12	807.3	715.48	653.37	606.25	195.83	577.65	395.46	804.72	765.56	308.86	394.72	549.37	203.69	183.21	164.38	92.53	152.42	205.49	208.19	116.61	427.24	200.97	228.75	390.11	281.78	611.39	932.48	483.51
19	1008.02	832.7	468.04	704.42	1012.7	914.55	768.85	699.83	165.46	640.93	555	1015.8	944.09	480.23	515.6	716.68	53.3	66.9	215.05	77.96	309.55	280.45	175.39	244.69	244.21	277.01	205.94	667.9	812.45	708.41	580.41	1198.06
21	965.52	929.97	762.72	954.83	1171.06	919.7	996.74	743.46	168.47	982.82	554.81	1146.98	1088.88	609.74	465.59	860.25	69	204.52	80.94	68.83	329	236.04	169.9	222.2	565.08	859.47	1598.37	238.88	649.19	688.44	236.83	266.69
[truncated: 345 more rows]
